# Supplementary material for: Identification and characterization of hADSC‐derived exosome proteins from different isolation methods
Source: J Cell Mol Med. 2021 Jul 8;25(15):7436–50. doi: 10.1111/jcmm.16775 (PMC8335681; doi:10.1111/jcmm.16775)
Supplement: Supplementary file 4 — Table S1 [file JCMM-25-7436-s002.xlsx]

## Sheet: 工作表1
Supplementary Table S1. The experimental design for iTRAQ labeling.
Sample No.	Group	Method	Treatment	iTRAQ label
1	1	Ultracentrifugation	non	114
2	1	Ultracentrifugation	LPS	115
3	1	qEV-10	non	116
4	1	qEV-10	LPS	117
5	2	ExoQuick-TC	non	114
6	2	ExoQuick-TC	LPS	115
7	2	ExoQuick-TC ULTRA	non	116
8	2	ExoQuick-TC ULTRA	LPS	117
