# Supplementary material for: Identification and characterization of hADSC‐derived exosome proteins from different isolation methods
Source: J Cell Mol Med. 2021 Jul 8;25(15):7436–50. doi: 10.1111/jcmm.16775 (PMC8335681; doi:10.1111/jcmm.16775)
Supplement: Supplementary file 5 — Table S2 [file JCMM-25-7436-s001.xlsx]

## Sheet: S2A
Supplementary Table S2A. Information of identified proteins (Group 1)
Uniprot accession No.	Proteins	Exp. q-value	Sequence coverage (%)	No. of Peptides	No. of PSMs	No. of Unique Peptides	MW [kDa]
Q15119	[Pyruvate dehydrogenase (acetyl-transferring)] kinase isozyme 2, mitochondrial	0.007	3	1	1	1	46.1
Q15120	[Pyruvate dehydrogenase (acetyl-transferring)] kinase isozyme 3, mitochondrial	0.008	2	1	1	1	46.9
Q04446	1,4-alpha-glucan-branching enzyme	0	3	3	3	3	80.4
P61604	10 kDa heat shock protein, mitochondrial	0	68	7	8	7	10.9
Q9NRX4	14 kDa phosphohistidine phosphatase	0.001	9	1	2	1	13.8
P31946	14-3-3 protein beta/alpha	0	45	11	37	4	28.1
P62258	14-3-3 protein epsilon	0	77	20	46	17	29.2
Q04917	14-3-3 protein eta	0	47	12	26	8	28.2
P61981	14-3-3 protein gamma	0	38	10	26	5	28.3
P31947	14-3-3 protein sigma	0	25	6	17	2	27.8
P27348	14-3-3 protein theta	0	58	14	44	8	27.7
P63104	14-3-3 protein zeta/delta	0	62	16	41	11	27.7
Q4KWH8	1-phosphatidylinositol 4,5-bisphosphate phosphodiesterase eta-1	0.001	0	1	3	1	189.1
Q16698	2,4-dienoyl-CoA reductase, mitochondrial	0	7	2	2	2	36
P62333	26S protease regulatory subunit 10B	0	7	3	3	3	44.1
P62191	26S protease regulatory subunit 4	0	9	4	6	3	49.2
P17980	26S protease regulatory subunit 6A	0	8	4	4	4	49.2
P43686	26S protease regulatory subunit 6B	0	14	5	5	5	47.3
P35998	26S protease regulatory subunit 7	0	15	6	9	6	48.6
P62195	26S protease regulatory subunit 8	0	13	5	6	4	45.6
Q99460	26S proteasome non-ATPase regulatory subunit 1	0	7	6	6	6	105.8
O75832	26S proteasome non-ATPase regulatory subunit 10	0.008	4	1	1	1	24.4
O00231	26S proteasome non-ATPase regulatory subunit 11	0	16	6	8	6	47.4
O00232	26S proteasome non-ATPase regulatory subunit 12	0	11	4	4	4	52.9
Q9UNM6	26S proteasome non-ATPase regulatory subunit 13	0	16	6	7	6	42.9
O00487	26S proteasome non-ATPase regulatory subunit 14	0	9	3	3	3	34.6
Q13200	26S proteasome non-ATPase regulatory subunit 2	0	6	5	7	5	100.1
O43242	26S proteasome non-ATPase regulatory subunit 3	0	9	6	7	6	60.9
Q15008	26S proteasome non-ATPase regulatory subunit 6	0	13	5	5	5	45.5
P51665	26S proteasome non-ATPase regulatory subunit 7	0	7	2	3	2	37
O95861	3'(2'),5'-bisphosphate nucleotidase 1	0	16	4	4	4	33.4
Q99714	3-hydroxyacyl-CoA dehydrogenase type-2	0.001	6	1	1	1	26.9
Q9BUT1	3-hydroxybutyrate dehydrogenase type 2	0.001	7	2	2	2	26.7
P31937	3-hydroxyisobutyrate dehydrogenase, mitochondrial	0	9	2	2	2	35.3
Q6NVY1	3-hydroxyisobutyryl-CoA hydrolase, mitochondrial	0.001	4	2	2	2	43.5
P42765	3-ketoacyl-CoA thiolase, mitochondrial	0	7	3	3	3	41.9
P25325	3-mercaptopyruvate sulfurtransferase	0.001	10	2	2	2	33.2
P62280	40S ribosomal protein S11	0	28	5	6	5	18.4
P25398	40S ribosomal protein S12	0	23	3	4	3	14.5
P62277	40S ribosomal protein S13	0.001	9	2	2	2	17.2
P62263	40S ribosomal protein S14	0.001	15	2	3	2	16.3
P62244	40S ribosomal protein S15a	0.006	6	1	1	1	14.8
P62249	40S ribosomal protein S16	0	39	6	8	6	16.4
P08708	40S ribosomal protein S17	0	16	2	2	2	15.5
P62269	40S ribosomal protein S18	0.001	11	2	2	2	17.7
P39019	40S ribosomal protein S19	0.002	7	1	1	1	16.1
P15880	40S ribosomal protein S2	0	15	5	5	5	31.3
P60866	40S ribosomal protein S20	0	27	3	4	3	13.4
P63220	40S ribosomal protein S21	0.001	19	2	2	2	9.1
P62266	40S ribosomal protein S23	0.001	8	1	1	1	15.8
P62847	40S ribosomal protein S24	0.001	14	2	2	2	15.4
P62851	40S ribosomal protein S25	0.001	7	1	1	1	13.7
P62857	40S ribosomal protein S28	0.001	17	1	1	1	7.8
P23396	40S ribosomal protein S3	0	58	13	17	13	26.7
P61247	40S ribosomal protein S3a	0	12	3	3	3	29.9
P62701	40S ribosomal protein S4, X isoform	0	13	3	3	3	29.6
Q8TD47	40S ribosomal protein S4, Y isoform 2	0.006	3	1	1	1	29.3
P46782	40S ribosomal protein S5	0	17	3	3	3	22.9
P62753	40S ribosomal protein S6	0.001	5	1	2	1	28.7
P62081	40S ribosomal protein S7	0.001	9	2	2	2	22.1
P62241	40S ribosomal protein S8	0	17	3	3	3	24.2
P46781	40S ribosomal protein S9	0	15	3	3	3	22.6
P08865	40S ribosomal protein SA	0	26	7	11	7	32.8
Q9BRK5	45 kDa calcium-binding protein	0	5	2	2	2	41.8
P80404	4-aminobutyrate aminotransferase, mitochondrial	0	8	4	5	4	56.4
P08195	4F2 cell-surface antigen heavy chain	0.004	1	1	1	1	68
P49189	4-trimethylaminobutyraldehyde dehydrogenase	0	16	8	11	8	53.8
P21589	5'-nucleotidase	0.001	2	1	1	1	63.3
P10809	60 kDa heat shock protein, mitochondrial	0	17	10	14	10	61
P10155	60 kDa SS-A/Ro ribonucleoprotein	0.001	4	2	2	2	60.6
P05388	60S acidic ribosomal protein P0	0	10	3	3	3	34.3
Q8NHW5	60S acidic ribosomal protein P0-like	0	8	2	2	2	34.3
P05387	60S acidic ribosomal protein P2	0	53	3	4	3	11.7
P27635	60S ribosomal protein L10	0.001	6	1	1	1	24.6
P62906	60S ribosomal protein L10a	0.003	4	1	1	1	24.8
Q96L21	60S ribosomal protein L10-like	0.001	6	1	1	1	24.5
P62913	60S ribosomal protein L11	0.002	4	1	1	1	20.2
P30050	60S ribosomal protein L12	0	43	6	6	6	17.8
P26373	60S ribosomal protein L13	0.002	4	1	1	1	24.2
P40429	60S ribosomal protein L13a	0	17	4	4	4	23.6
P50914	60S ribosomal protein L14	0	11	2	2	2	23.4
P61313	60S ribosomal protein L15	0	17	3	5	3	24.1
Q07020	60S ribosomal protein L18	0	13	2	2	2	21.6
Q02543	60S ribosomal protein L18a	0	15	3	3	3	20.7
P84098	60S ribosomal protein L19	0.006	5	1	1	1	23.5
P46778	60S ribosomal protein L21	0.001	9	2	2	2	18.6
P62829	60S ribosomal protein L23	0	19	3	3	3	14.9
P83731	60S ribosomal protein L24	0.004	6	1	1	1	17.8
P61353	60S ribosomal protein L27	0	35	4	6	4	15.8
P46776	60S ribosomal protein L27a	0	20	3	3	3	16.6
P46779	60S ribosomal protein L28	0	15	2	2	2	15.7
P47914	60S ribosomal protein L29	0.001	9	1	1	1	17.7
P39023	60S ribosomal protein L3	0.001	4	2	2	2	46.1
P62910	60S ribosomal protein L32	0.001	16	2	2	2	15.9
P49207	60S ribosomal protein L34	0.001	15	2	2	2	13.3
P18077	60S ribosomal protein L35a	0.001	8	1	1	1	12.5
Q9Y3U8	60S ribosomal protein L36	0.009	10	1	1	1	12.2
P83881	60S ribosomal protein L36a	0.001	17	2	2	2	12.4
Q969Q0	60S ribosomal protein L36a-like	0.006	8	1	1	1	12.5
Q92901	60S ribosomal protein L3-like	0.009	2	1	1	1	46.3
P36578	60S ribosomal protein L4	0	9	4	5	4	47.7
P46777	60S ribosomal protein L5	0	13	4	6	4	34.3
Q02878	60S ribosomal protein L6	0	6	2	2	2	32.7
P18124	60S ribosomal protein L7	0.001	9	2	2	2	29.2
P62424	60S ribosomal protein L7a	0	11	3	3	3	30
P52209	6-phosphogluconate dehydrogenase, decarboxylating	0	14	6	9	6	53.1
P08253	72 kDa type IV collagenase	0	41	22	36	22	73.8
P11021	78 kDa glucose-regulated protein	0	50	35	96	32	72.3
Q9BWD1	Acetyl-CoA acetyltransferase, cytosolic	0.009	2	1	1	1	41.3
P24752	Acetyl-CoA acetyltransferase, mitochondrial	0	16	6	6	6	45.2
P39687	Acidic leucine-rich nuclear phosphoprotein 32 family member A	0	8	3	4	1	28.6
Q92688	Acidic leucine-rich nuclear phosphoprotein 32 family member B	0	13	4	6	2	28.8
O95626	Acidic leucine-rich nuclear phosphoprotein 32 family member D	0	17	3	5	1	14.8
Q9BTT0	Acidic leucine-rich nuclear phosphoprotein 32 family member E	0.004	4	1	1	1	30.7
Q9BZP6	Acidic mammalian chitinase	0.01	2	1	1	1	52.2
Q99798	Aconitate hydratase, mitochondrial	0	10	7	7	7	85.4
P62736	Actin, aortic smooth muscle	0	50	13	93	7	42
P60709	Actin, cytoplasmic 1	0	52	14	107	6	41.7
P63261	Actin, cytoplasmic 2	0	52	14	107	6	41.8
P63267	Actin, gamma-enteric smooth muscle	0	47	12	92	6	41.9
P61160	Actin-related protein 2	0	24	8	12	8	44.7
Q92747	Actin-related protein 2/3 complex subunit 1A	0	14	6	7	6	41.5
O15143	Actin-related protein 2/3 complex subunit 1B	0.008	2	1	1	1	40.9
O15144	Actin-related protein 2/3 complex subunit 2	0	21	6	8	6	34.3
O15145	Actin-related protein 2/3 complex subunit 3	0.001	6	1	2	1	20.5
P59998	Actin-related protein 2/3 complex subunit 4	0	11	2	4	2	19.7
O15511	Actin-related protein 2/3 complex subunit 5	0.001	13	2	2	2	16.3
P61158	Actin-related protein 3	0	41	11	18	11	47.3
P53999	Activated RNA polymerase II transcriptional coactivator p15	0.006	9	1	1	1	14.4
O95433	Activator of 90 kDa heat shock protein ATPase homolog 1	0.001	5	2	2	2	38.3
P13798	Acylamino-acid-releasing enzyme	0	5	4	5	4	81.2
Q9H6R3	Acyl-CoA synthetase short-chain family member 3, mitochondrial	0	9	6	6	6	74.7
P07108	Acyl-CoA-binding protein	0.001	17	2	3	2	10
Q86TX2	Acyl-coenzyme A thioesterase 1	0.001	4	2	2	2	46.2
P49753	Acyl-coenzyme A thioesterase 2, mitochondrial	0.001	4	2	2	2	53.2
O95372	Acyl-protein thioesterase 2	0.004	3	1	1	1	24.7
P07741	Adenine phosphoribosyltransferase	0	16	3	5	3	19.6
P55263	Adenosine kinase	0	5	2	3	2	40.5
P23526	Adenosylhomocysteinase	0	37	17	44	16	47.7
O43865	Adenosylhomocysteinase 2	0	12	6	9	2	58.9
Q96HN2	Adenosylhomocysteinase 3	0	12	6	9	2	66.7
P54819	Adenylate kinase 2, mitochondrial	0	5	1	2	1	26.5
P00568	Adenylate kinase isoenzyme 1	0	26	5	5	5	21.6
Q01518	Adenylyl cyclase-associated protein 1	0	8	4	5	4	51.9
P40123	Adenylyl cyclase-associated protein 2	0.01	2	1	1	1	52.8
O95396	Adenylyltransferase and sulfurtransferase MOCS3	0.004	2	1	2	1	49.6
Q8IUX7	Adipocyte enhancer-binding protein 1	0.001	2	2	2	2	130.8
P84077	ADP-ribosylation factor 1	0	12	2	6	1	20.7
P61204	ADP-ribosylation factor 3	0	12	2	6	1	20.6
P18085	ADP-ribosylation factor 4	0	12	2	4	1	20.5
P84085	ADP-ribosylation factor 5	0	16	3	7	2	20.5
O95154	Aflatoxin B1 aldehyde reductase member 3	0	9	2	3	2	37.2
Q8NHP1	Aflatoxin B1 aldehyde reductase member 4	0	3	1	2	1	36.9
P16112	Aggrecan core protein	0	2	4	4	4	250
O00468	Agrin	0	2	3	3	3	217.1
P49588	Alanine--tRNA ligase, cytoplasmic	0.001	2	2	2	2	106.7
Q9BTE6	Alanyl-tRNA editing protein Aarsd1	0.003	2	1	1	1	45.5
P14550	Alcohol dehydrogenase [NADP(+)]	0	11	4	6	4	36.6
P11766	Alcohol dehydrogenase class-3	0	14	6	8	6	39.7
P47895	Aldehyde dehydrogenase family 1 member A3	0.001	4	2	2	1	56.1
P05091	Aldehyde dehydrogenase, mitochondrial	0	24	8	13	6	56.3
Q06278	Aldehyde oxidase	0	2	3	3	3	147.8
O60218	Aldo-keto reductase family 1 member B10	0	5	3	6	3	36
P15121	Aldose reductase	0	18	3	4	3	35.8
Q96IU4	Alpha/beta hydrolase domain-containing protein 14B	0	7	1	1	1	22.3
Q13424	Alpha-1-syntrophin	0.009	1	1	1	1	53.9
P08697	Alpha-2-antiplasmin	0.001	2	1	2	1	54.5
P02765	Alpha-2-HS-glycoprotein	0	5	3	23	3	39.3
P01023	Alpha-2-macroglobulin	0	5	8	60	6	163.2
P12814	Alpha-actinin-1	0	46	33	53	21	103
Q08043	Alpha-actinin-3	0	8	8	12	3	103.2
O43707	Alpha-actinin-4	0	48	40	75	28	104.8
P49419	Alpha-aminoadipic semialdehyde dehydrogenase	0	6	3	3	3	58.5
Q9UDR5	Alpha-aminoadipic semialdehyde synthase, mitochondrial	0.003	1	1	1	1	102.1
P61163	Alpha-centractin	0	14	4	4	4	42.6
P02511	Alpha-crystallin B chain	0	17	3	3	3	20.1
P06733	Alpha-enolase	0	45	16	32	13	47.1
P02771	Alpha-fetoprotein	0	3	2	7	2	68.6
Q16352	Alpha-internexin	0	5	3	7	1	55.4
Q9NVD7	Alpha-parvin	0.001	4	1	1	1	42.2
Q12904	Aminoacyl tRNA synthase complex-interacting multifunctional protein 1	0.001	5	2	2	2	34.3
Q03154	Aminoacylase-1	0.002	2	1	1	1	45.9
Q9H4A4	Aminopeptidase B	0	10	6	7	6	72.5
P15144	Aminopeptidase N	0	13	12	13	12	109.5
Q01433	AMP deaminase 2	0.001	2	2	2	2	100.6
P05067	Amyloid beta A4 protein	0	4	2	2	2	86.9
P04083	Annexin A1	0	16	5	5	5	38.7
P50995	Annexin A11	0.001	4	2	2	2	54.4
P07355	Annexin A2	0	45	17	22	17	38.6
P09525	Annexin A4	0	8	3	3	2	35.9
P08758	Annexin A5	0	25	8	8	7	35.9
P08133	Annexin A6	0	16	11	13	11	75.8
P01008	Antithrombin-III	0	6	3	4	3	52.6
Q10567	AP-1 complex subunit beta-1	0	9	8	9	4	104.6
O43747	AP-1 complex subunit gamma-1	0	8	7	7	7	91.3
Q9BXS5	AP-1 complex subunit mu-1	0.001	4	2	2	2	48.6
Q9Y6Q5	AP-1 complex subunit mu-2	0.001	4	2	2	2	48.1
O95782	AP-2 complex subunit alpha-1	0	5	6	6	6	107.5
O94973	AP-2 complex subunit alpha-2	0	2	3	3	3	103.9
P63010	AP-2 complex subunit beta	0	7	7	9	3	104.5
Q96CW1	AP-2 complex subunit mu	0.001	2	1	1	1	49.6
P53680	AP-2 complex subunit sigma	0.003	6	1	1	1	17
P02647	Apolipoprotein A-I	0	6	1	7	1	30.8
P06727	Apolipoprotein A-IV	0.003	3	1	1	1	45.4
P04114	Apolipoprotein B-100	0	1	3	3	3	515.3
P05090	Apolipoprotein D	0.003	6	1	1	1	21.3
P02649	Apolipoprotein E	0	18	6	6	6	36.1
Q9BZZ5	Apoptosis inhibitor 5	0.009	2	1	1	1	59
P54136	Arginine--tRNA ligase, cytoplasmic	0	3	2	2	2	75.3
P00966	Argininosuccinate synthase	0	10	5	6	5	46.5
O43776	Asparagine--tRNA ligase, cytoplasmic	0	7	3	4	3	62.9
P17174	Aspartate aminotransferase, cytoplasmic	0	12	5	11	5	46.2
P00505	Aspartate aminotransferase, mitochondrial	0	8	4	5	4	47.5
P14868	Aspartate--tRNA ligase, cytoplasmic	0	10	5	5	5	57.1
Q9ULA0	Aspartyl aminopeptidase	0	5	2	3	2	52.4
Q15121	Astrocytic phosphoprotein PEA-15	0	37	3	5	3	15
P25705	ATP synthase subunit alpha, mitochondrial	0	20	9	10	9	59.7
P06576	ATP synthase subunit beta, mitochondrial	0	33	11	20	11	56.5
P30049	ATP synthase subunit delta, mitochondrial	0.001	5	1	1	1	17.5
O43681	ATPase ASNA1	0.006	3	1	1	1	38.8
Q9UII2	ATPase inhibitor, mitochondrial	0.006	7	1	1	1	12.2
Q9NP58	ATP-binding cassette sub-family B member 6, mitochondrial	0.006	1	1	1	1	93.8
P53396	ATP-citrate synthase	0	12	12	15	12	120.8
Q8IW45	ATP-dependent (S)-NAD(P)H-hydrate dehydratase	0.001	4	1	1	1	36.6
P17858	ATP-dependent 6-phosphofructokinase, liver type	0	3	2	3	1	85
P08237	ATP-dependent 6-phosphofructokinase, muscle type	0	7	4	5	3	85.1
Q01813	ATP-dependent 6-phosphofructokinase, platelet type	0	6	4	4	4	85.5
Q92499	ATP-dependent RNA helicase DDX1	0	10	7	7	7	82.4
O00148	ATP-dependent RNA helicase DDX39A	0	7	3	3	3	49.1
Q86XP3	ATP-dependent RNA helicase DDX42	0.001	2	2	2	2	102.9
O14497	AT-rich interactive domain-containing protein 1A	0.009	0	1	1	1	241.9
Q9H4G0	Band 4.1-like protein 1	0.001	2	1	1	1	98.4
O43491	Band 4.1-like protein 2	0	7	7	7	7	112.5
Q9Y2J2	Band 4.1-like protein 3	0	2	3	3	3	120.6
P98160	Basement membrane-specific heparan sulfate proteoglycan core protein	0	2	4	4	4	468.5
O43505	Beta-1,4-glucuronyltransferase 1	0	8	3	3	3	47.1
Q13884	Beta-1-syntrophin	0.009	1	1	1	1	58
P02749	Beta-2-glycoprotein 1	0.001	10	3	3	3	38.3
P61769	Beta-2-microglobulin	0	35	3	6	3	13.7
Q13425	Beta-2-syntrophin	0.009	1	1	1	1	57.9
P42025	Beta-centractin	0	7	2	2	2	42.3
P13929	Beta-enolase	0	19	6	9	2	47
P06865	Beta-hexosaminidase subunit alpha	0.001	3	2	3	2	60.7
P07686	Beta-hexosaminidase subunit beta	0.004	1	1	2	1	63.1
P07814	Bifunctional glutamate/proline--tRNA ligase	0	2	3	3	3	170.5
P31939	Bifunctional purine biosynthesis protein PURH	0	17	8	11	8	64.6
P21810	Biglycan	0	32	8	38	7	41.6
P53004	Biliverdin reductase A	0.004	3	1	1	1	33.4
Q13867	Bleomycin hydrolase	0	7	3	3	3	52.5
Q9H3K6	BolA-like protein 2	0.001	19	2	2	2	10.1
P80723	Brain acid soluble protein 1	0	18	3	3	3	22.7
Q5VW32	BRO1 domain-containing protein BROX	0.001	4	2	2	2	46.4
P11586	C-1-tetrahydrofolate synthase, cytoplasmic	0.001	1	1	1	1	101.5
Q9Y376	Calcium-binding protein 39	0.001	3	1	1	1	39.8
Q9ULU8	Calcium-dependent secretion activator 1	0	8	9	12	9	152.7
Q86UW7	Calcium-dependent secretion activator 2	0	3	3	5	3	147.6
Q05682	Caldesmon	0	2	2	2	2	93.2
P62158	Calmodulin	0	42	7	16	7	16.8
P27482	Calmodulin-like protein 3	0.001	5	1	1	1	16.9
Q9NZT1	Calmodulin-like protein 5	0.002	9	1	1	1	15.9
P27824	Calnexin	0.006	2	1	1	1	67.5
P04632	Calpain small subunit 1	0.003	4	1	1	1	28.3
P07384	Calpain-1 catalytic subunit	0.001	3	2	2	2	81.8
P17655	Calpain-2 catalytic subunit	0	4	3	4	3	79.9
P51911	Calponin-1	0	15	4	6	4	33.2
P27797	Calreticulin	0	38	13	42	13	48.1
O94985	Calsyntenin-1	0	4	4	4	4	109.7
O43852	Calumenin	0	11	4	4	4	37.1
P17612	cAMP-dependent protein kinase catalytic subunit alpha	0	8	3	4	3	40.6
P22694	cAMP-dependent protein kinase catalytic subunit beta	0	8	3	4	3	40.6
P22612	cAMP-dependent protein kinase catalytic subunit gamma	0.003	3	1	1	1	40.4
P10644	cAMP-dependent protein kinase type I-alpha regulatory subunit	0	12	4	4	4	43
P13861	cAMP-dependent protein kinase type II-alpha regulatory subunit	0	8	3	3	2	45.5
P31323	cAMP-dependent protein kinase type II-beta regulatory subunit	0	12	4	5	3	46.3
P30622	CAP-Gly domain-containing linker protein 1	0.008	0	1	1	1	162.1
P00918	Carbonic anhydrase 2	0	8	2	4	2	29.2
Q96IY4	Carboxypeptidase B2	0	15	6	8	6	48.4
O75976	Carboxypeptidase D	0	3	4	4	4	152.8
P16870	Carboxypeptidase E	0	18	8	11	8	53.1
P15169	Carboxypeptidase N catalytic chain	0.004	3	1	1	1	52.3
P49747	Cartilage oligomeric matrix protein	0	3	2	4	1	82.8
P04040	Catalase	0	15	7	7	7	59.7
P35222	Catenin beta-1	0	8	6	6	6	85.4
P07858	Cathepsin B	0	24	7	9	7	37.8
Q96F85	CB1 cannabinoid receptor-interacting protein 1	0.001	12	2	2	2	18.6
P13500	C-C motif chemokine 2	0.002	11	1	1	1	11
Q6YHK3	CD109 antigen	0	3	4	4	4	161.6
P48509	CD151 antigen	0.004	3	1	1	1	28.3
Q13740	CD166 antigen	0	4	2	2	2	65.1
P16070	CD44 antigen	0	4	3	4	3	81.5
P13987	CD59 glycoprotein	0	23	3	4	3	14.2
P21926	CD9 antigen	0.001	4	1	1	1	25.4
Q9BY67	Cell adhesion molecule 1	0.002	3	1	1	1	48.5
Q8N163	Cell cycle and apoptosis regulator protein 2	0.001	3	2	2	2	102.8
P60953	Cell division control protein 42 homolog	0	41	7	12	6	21.2
P29762	Cellular retinoic acid-binding protein 1	0	18	3	3	3	15.6
P00450	Ceruloplasmin	0	2	2	3	2	122.1
Q13976	cGMP-dependent protein kinase 1	0.001	3	2	2	2	76.3
Q9H444	Charged multivesicular body protein 4b	0.003	4	1	1	1	24.9
O00299	Chloride intracellular channel protein 1	0	30	6	7	6	26.9
P10645	Chromogranin-A	0	9	3	6	3	50.7
Q8N0X4	Citrate lyase subunit beta-like protein, mitochondrial	0.002	3	1	1	1	37.3
O75390	Citrate synthase, mitochondrial	0	12	6	9	6	51.7
O60641	Clathrin coat assembly protein AP180	0.001	2	1	1	1	92.4
Q00610	Clathrin heavy chain 1	0	26	34	49	34	191.5
P53675	Clathrin heavy chain 2	0	5	7	11	7	186.9
P09496	Clathrin light chain A	0.001	6	2	2	2	27.1
P09497	Clathrin light chain B	0	11	3	3	3	25.2
O43809	Cleavage and polyadenylation specificity factor subunit 5	0.001	7	2	2	2	26.2
Q14019	Coactosin-like protein	0.001	11	2	2	2	15.9
P12259	Coagulation factor V	0	2	6	6	6	251.5
P53621	Coatomer subunit alpha	0	5	6	6	6	138.3
P53618	Coatomer subunit beta	0.001	2	1	1	1	107.1
P48444	Coatomer subunit delta	0	8	4	4	4	57.2
Q9Y678	Coatomer subunit gamma-1	0.001	1	1	1	1	97.7
P61923	Coatomer subunit zeta-1	0.003	6	1	1	1	20.2
P23528	Cofilin-1	0	60	10	17	7	18.5
Q9Y281	Cofilin-2	0	40	6	9	3	18.7
Q2TAC2	Coiled-coil domain-containing protein 57	0.006	1	1	2	1	103.1
Q7Z6B0	Coiled-coil domain-containing protein 91	0	3	2	2	2	49.9
P02452	Collagen alpha-1(I) chain	0	22	27	95	27	138.9
P02458	Collagen alpha-1(II) chain	0.001	2	2	3	2	141.7
P02461	Collagen alpha-1(III) chain	0	5	6	11	6	138.5
P02462	Collagen alpha-1(IV) chain	0	2	3	6	3	160.5
P20908	Collagen alpha-1(V) chain	0	1	3	4	3	183.4
P12109	Collagen alpha-1(VI) chain	0	26	23	53	23	108.5
P12107	Collagen alpha-1(XI) chain	0.001	0	1	1	1	181
Q99715	Collagen alpha-1(XII) chain	0	6	18	21	18	332.9
Q05707	Collagen alpha-1(XIV) chain	0.001	1	2	2	2	193.4
P08123	Collagen alpha-2(I) chain	0	18	22	42	22	129.2
P12110	Collagen alpha-2(VI) chain	0	24	20	35	20	108.5
P12111	Collagen alpha-3(VI) chain	0	30	78	117	78	343.5
P29400	Collagen alpha-5(IV) chain	0	1	2	5	2	160.9
Q96CG8	Collagen triple helix repeat-containing protein 1	0.001	3	1	2	1	26.2
P00736	Complement C1r subcomponent	0.009	2	1	1	1	80.1
P09871	Complement C1s subcomponent	0.001	3	2	2	2	76.6
P06681	Complement C2	0	11	7	8	7	83.2
P01024	Complement C3	0	5	7	13	7	187
P0C0L4	Complement C4-A	0	1	3	3	3	192.7
P0C0L5	Complement C4-B	0	1	3	3	3	192.6
P10643	Complement component C7	0.001	1	1	2	1	93.5
P02748	Complement component C9	0.001	4	2	2	2	63.1
P00751	Complement factor B	0	19	17	30	17	85.5
P08603	Complement factor H	0.002	1	1	1	1	139
P05156	Complement factor I	0	26	12	28	12	65.7
P29279	Connective tissue growth factor	0.001	5	2	2	2	38.1
Q13098	COP9 signalosome complex subunit 1	0	7	3	3	3	55.5
P61201	COP9 signalosome complex subunit 2	0	16	6	8	6	51.6
Q9UNS2	COP9 signalosome complex subunit 3	0	12	4	4	4	47.8
Q9BT78	COP9 signalosome complex subunit 4	0	11	4	4	4	46.2
Q7L5N1	COP9 signalosome complex subunit 6	0	7	2	2	2	36.1
Q9UBW8	COP9 signalosome complex subunit 7a	0	17	5	6	5	30.3
Q99627	COP9 signalosome complex subunit 8	0	22	3	4	3	23.2
Q9BR76	Coronin-1B	0.001	3	2	2	2	54.2
Q9ULV4	Coronin-1C	0	8	4	6	4	53.2
P12277	Creatine kinase B-type	0	16	4	5	4	42.6
P06732	Creatine kinase M-type	0.009	2	1	1	1	43.1
Q13363	C-terminal-binding protein 1	0.009	2	1	1	1	47.5
P56545	C-terminal-binding protein 2	0.009	2	1	1	1	48.9
P17812	CTP synthase 1	0	2	1	2	1	66.6
Q9NRF8	CTP synthase 2	0	5	3	4	3	65.6
Q9UBG0	C-type mannose receptor 2	0.001	1	2	2	2	166.6
Q13619	Cullin-4A	0	8	6	7	6	87.6
Q13620	Cullin-4B	0	15	15	16	15	103.9
Q86VP6	Cullin-associated NEDD8-dissociated protein 1	0	13	16	20	16	136.3
O75155	Cullin-associated NEDD8-dissociated protein 2	0.001	1	1	1	1	135.2
P19876	C-X-C motif chemokine 3	0.001	11	1	1	1	11.3
P42830	C-X-C motif chemokine 5	0	18	2	4	1	12
P80162	C-X-C motif chemokine 6	0.001	18	2	2	1	11.9
P01034	Cystatin-C	0	30	3	4	3	15.8
Q9UHD1	Cysteine and histidine-rich domain-containing protein 1	0.009	5	1	1	1	37.5
P52943	Cysteine-rich protein 2	0.009	3	1	1	1	22.5
P00167	Cytochrome b5	0.006	10	1	1	1	15.3
P99999	Cytochrome c	0	31	3	4	3	11.7
Q14061	Cytochrome c oxidase copper chaperone	0.001	32	2	2	2	6.9
P21399	Cytoplasmic aconitate hydratase	0	9	7	7	7	98.3
Q14204	Cytoplasmic dynein 1 heavy chain 1	0.001	0	2	2	2	532.1
O14576	Cytoplasmic dynein 1 intermediate chain 1	0.004	2	1	1	1	72.9
P28838	Cytosol aminopeptidase	0	22	10	11	10	56.1
O75891	Cytosolic 10-formyltetrahydrofolate dehydrogenase	0.001	1	1	2	1	98.8
O00154	Cytosolic acyl coenzyme A thioester hydrolase	0	9	3	3	3	41.8
Q96KP4	Cytosolic non-specific dipeptidase	0.001	2	1	1	1	52.8
P49902	Cytosolic purine 5'-nucleotidase	0.002	2	1	1	1	64.9
O43175	D-3-phosphoglycerate dehydrogenase	0	8	4	4	4	56.6
P07585	Decorin	0	22	7	18	6	39.7
Q6UWP2	Dehydrogenase/reductase SDR family member 11	0	13	3	3	3	28.3
P30038	Delta-1-pyrroline-5-carboxylate dehydrogenase, mitochondrial	0.01	1	1	1	1	61.7
P13716	Delta-aminolevulinic acid dehydratase	0.001	3	1	1	1	36.3
P17661	Desmin	0	25	11	21	9	53.5
P60981	Destrin	0	49	9	14	8	18.5
P55039	Developmentally-regulated GTP-binding protein 2	0.006	3	1	1	1	40.7
Q96F10	Diamine acetyltransferase 2	0.001	5	1	1	1	19.1
P09622	Dihydrolipoyl dehydrogenase, mitochondrial	0	12	5	6	5	54.1
P10515	Dihydrolipoyllysine-residue acetyltransferase component of pyruvate dehydrogenase complex, mitochondrial	0	7	5	6	5	69
P36957	Dihydrolipoyllysine-residue succinyltransferase component of 2-oxoglutarate dehydrogenase complex, mitochondrial	0	5	2	2	2	48.7
P09417	Dihydropteridine reductase	0	21	3	7	3	25.8
Q14194	Dihydropyrimidinase-related protein 1	0	9	4	6	2	62.1
Q16555	Dihydropyrimidinase-related protein 2	0	31	11	25	8	62.3
Q14195	Dihydropyrimidinase-related protein 3	0	29	11	20	9	61.9
O14531	Dihydropyrimidinase-related protein 4	0.001	3	1	6	1	61.8
Q9BPU6	Dihydropyrimidinase-related protein 5	0.001	5	2	2	2	61.4
Q12882	Dihydropyrimidine dehydrogenase [NADP(+)]	0	3	3	3	3	111.3
P53634	Dipeptidyl peptidase 1	0	4	2	2	2	51.8
Q9NY33	Dipeptidyl peptidase 3	0	4	3	3	3	82.5
O14672	Disintegrin and metalloproteinase domain-containing protein 10	0.001	2	2	2	2	84.1
Q13443	Disintegrin and metalloproteinase domain-containing protein 9	0.01	1	1	1	1	90.5
Q16531	DNA damage-binding protein 1	0	14	17	23	17	126.9
P31689	DnaJ homolog subfamily A member 1	0.002	3	1	1	1	44.8
Q13217	DnaJ homolog subfamily C member 3	0.001	3	2	2	2	57.5
Q9H3Z4	DnaJ homolog subfamily C member 5	0.001	7	1	1	1	22.1
Q9UJU6	Drebrin-like protein	0.002	2	1	1	1	48.2
Q02750	Dual specificity mitogen-activated protein kinase kinase 1	0	13	6	6	6	43.4
P36507	Dual specificity mitogen-activated protein kinase kinase 2	0	8	4	4	4	44.4
P45985	Dual specificity mitogen-activated protein kinase kinase 4	0.001	7	2	2	2	44.3
P51452	Dual specificity protein phosphatase 3	0.001	6	1	1	1	20.5
Q14203	Dynactin subunit 1	0.001	1	1	1	1	141.6
Q13561	Dynactin subunit 2	0.001	6	2	2	2	44.2
Q9UJW0	Dynactin subunit 4	0.001	5	2	2	2	52.3
O00429	Dynamin-1-like protein	0	4	3	3	3	81.8
P63167	Dynein light chain 1, cytoplasmic	0	25	2	3	2	10.4
Q96FJ2	Dynein light chain 2, cytoplasmic	0	33	3	4	3	10.3
Q7Z6Z7	E3 ubiquitin-protein ligase HUWE1	0	1	5	5	5	481.6
Q15075	Early endosome antigen 1	0	5	6	6	6	162.4
O95834	Echinoderm microtubule-associated protein-like 2	0	8	5	11	5	70.6
Q9HC35	Echinoderm microtubule-associated protein-like 4	0	5	5	5	5	108.8
Q13822	Ectonucleotide pyrophosphatase/phosphodiesterase family member 2	0.001	2	2	2	2	98.9
Q9BUP0	EF-hand domain-containing protein D1	0.001	5	1	2	1	26.9
Q96C19	EF-hand domain-containing protein D2	0	8	2	3	2	26.7
Q12805	EGF-containing fibulin-like extracellular matrix protein 1	0.001	3	1	2	1	54.6
O95967	EGF-containing fibulin-like extracellular matrix protein 2	0.001	3	1	1	1	49.4
Q9H4M9	EH domain-containing protein 1	0	7	4	5	3	60.6
Q9NZN4	EH domain-containing protein 2	0	5	3	3	2	61.1
Q9NZN3	EH domain-containing protein 3	0	5	3	4	2	60.8
Q9H223	EH domain-containing protein 4	0.002	2	1	1	1	61.1
P13804	Electron transfer flavoprotein subunit alpha, mitochondrial	0.001	4	1	1	1	35.1
P68104	Elongation factor 1-alpha 1	0	44	17	45	7	50.1
Q05639	Elongation factor 1-alpha 2	0	43	15	42	5	50.4
P24534	Elongation factor 1-beta	0	13	3	4	3	24.7
P26641	Elongation factor 1-gamma	0	11	6	9	6	50.1
P13639	Elongation factor 2	0	29	25	34	25	95.3
Q7Z2Z2	Elongation factor Tu GTP-binding domain-containing protein 1	0.001	1	2	2	2	125.4
Q9Y6C2	EMILIN-1	0	6	5	5	5	106.6
Q9BXX0	EMILIN-2	0	4	4	4	4	115.6
Q6P179	Endoplasmic reticulum aminopeptidase 2	0.002	1	1	1	1	110.4
P30040	Endoplasmic reticulum resident protein 29	0.001	10	2	2	2	29
Q9BS26	Endoplasmic reticulum resident protein 44	0	20	7	8	7	46.9
P14625	Endoplasmin	0	34	25	44	24	92.4
Q9HCU0	Endosialin	0.002	1	1	1	1	80.8
O60869	Endothelial differentiation-related factor 1	0.004	5	1	1	1	16.4
P84090	Enhancer of rudimentary homolog	0	28	3	4	3	12.3
P30084	Enoyl-CoA hydratase, mitochondrial	0.001	5	2	2	2	31.4
Q7L775	EPM2A-interacting protein 1	0.001	2	1	1	1	70.3
P07099	Epoxide hydrolase 1	0	4	1	1	1	52.9
P27105	Erythrocyte band 7 integral membrane protein	0.01	4	1	1	1	31.7
Q9H0W9	Ester hydrolase C11orf54	0.002	3	1	1	1	35.1
P60842	Eukaryotic initiation factor 4A-I	0	30	10	17	3	46.1
Q14240	Eukaryotic initiation factor 4A-II	0	40	15	30	8	46.4
P38919	Eukaryotic initiation factor 4A-III	0	8	3	6	1	46.8
P15170	Eukaryotic peptide chain release factor GTP-binding subunit ERF3A	0.001	4	2	2	2	55.7
Q8IYD1	Eukaryotic peptide chain release factor GTP-binding subunit ERF3B	0.001	3	2	2	2	68.8
P62495	Eukaryotic peptide chain release factor subunit 1	0.009	3	1	1	1	49
P41091	Eukaryotic translation initiation factor 2 subunit 3	0	8	4	4	4	51.1
Q9BY44	Eukaryotic translation initiation factor 2A	0.009	2	1	1	1	64.9
Q14152	Eukaryotic translation initiation factor 3 subunit A	0	6	8	8	8	166.5
P55884	Eukaryotic translation initiation factor 3 subunit B	0	9	5	7	5	92.4
Q99613	Eukaryotic translation initiation factor 3 subunit C	0	7	6	6	6	105.3
B5ME19	Eukaryotic translation initiation factor 3 subunit C-like protein	0	7	6	6	6	105.4
O15371	Eukaryotic translation initiation factor 3 subunit D	0	7	3	4	3	63.9
P60228	Eukaryotic translation initiation factor 3 subunit E	0	6	3	4	3	52.2
O00303	Eukaryotic translation initiation factor 3 subunit F	0.004	3	1	1	1	37.5
Q13347	Eukaryotic translation initiation factor 3 subunit I	0.001	6	2	2	2	36.5
Q9Y262	Eukaryotic translation initiation factor 3 subunit L	0	13	7	8	7	66.7
P63241	Eukaryotic translation initiation factor 5A-1	0	16	3	4	3	16.8
Q6IS14	Eukaryotic translation initiation factor 5A-1-like	0	13	2	3	2	16.8
Q9GZV4	Eukaryotic translation initiation factor 5A-2	0.001	8	1	2	1	16.8
O60841	Eukaryotic translation initiation factor 5B	0.01	1	1	1	1	138.7
O14980	Exportin-1	0	4	4	4	4	123.3
Q9UIA9	Exportin-7	0.001	2	2	2	2	123.8
Q16610	Extracellular matrix protein 1	0.001	4	2	2	2	60.6
P15311	Ezrin	0	22	16	27	8	69.4
P52907	F-actin-capping protein subunit alpha-1	0.001	5	1	1	1	32.9
P47755	F-actin-capping protein subunit alpha-2	0	10	2	2	2	32.9
P47756	F-actin-capping protein subunit beta	0	8	2	2	2	31.3
P14324	Farnesyl pyrophosphate synthase	0.001	3	1	1	1	48.2
Q16658	Fascin	0	14	6	8	6	54.5
P49327	Fatty acid synthase	0.001	0	1	1	1	273.3
Q01469	Fatty acid-binding protein, epidermal	0	21	2	2	2	15.2
Q9BQL6	Fermitin family homolog 1	0.009	1	1	2	1	77.4
Q96AC1	Fermitin family homolog 2	0	19	12	14	12	77.8
P02794	Ferritin heavy chain	0	16	3	13	3	21.2
P02792	Ferritin light chain	0.001	13	2	2	2	20
P35555	Fibrillin-1	0	9	24	31	24	312
P35556	Fibrillin-2	0.008	0	1	1	1	314.6
P02675	Fibrinogen beta chain	0.001	3	2	2	2	55.9
P02679	Fibrinogen gamma chain	0.004	2	1	2	1	51.5
Q06828	Fibromodulin	0	3	1	2	1	43.2
P02751	Fibronectin	0	33	56	145	56	262.5
P23142	Fibulin-1	0	18	9	16	9	77.2
P98095	Fibulin-2	0	8	6	10	6	126.5
P21333	Filamin-A	0	31	64	90	56	280.6
O75369	Filamin-B	0	14	32	38	25	278
Q14315	Filamin-C	0	7	17	20	6	290.8
P30043	Flavin reductase (NADPH)	0.001	7	1	1	1	22.1
Q12841	Follistatin-related protein 1	0	35	10	11	10	35
Q13642	Four and a half LIM domains protein 1	0	11	3	3	3	36.2
P09467	Fructose-1,6-bisphosphatase 1	0.01	3	1	1	1	36.8
P04075	Fructose-bisphosphate aldolase A	0	39	14	29	11	39.4
P05062	Fructose-bisphosphate aldolase B	0	7	3	3	1	39.4
P09972	Fructose-bisphosphate aldolase C	0	35	13	22	9	39.4
P07954	Fumarate hydratase, mitochondrial	0	6	2	2	2	54.6
Q96GK7	Fumarylacetoacetate hydrolase domain-containing protein 2A	0.008	4	1	2	1	34.6
Q7Z6J4	FYVE, RhoGEF and PH domain-containing protein 2	0.009	1	1	2	1	74.8
P51570	Galactokinase	0.001	6	2	2	2	42.2
P09382	Galectin-1	0	57	6	9	6	14.7
P17931	Galectin-3	0.004	4	1	1	1	26.1
Q08380	Galectin-3-binding protein	0	26	13	19	13	65.3
Q9UEY8	Gamma-adducin	0.001	2	1	1	1	79.1
P09104	Gamma-enolase	0	34	10	16	7	47.2
Q92820	Gamma-glutamyl hydrolase	0	10	3	4	3	35.9
Q9Y2G5	GDP-fucose protein O-fucosyltransferase 2	0.01	3	1	1	1	49.9
P06396	Gelsolin	0	14	11	14	11	85.6
O60763	General vesicular transport factor p115	0	6	5	6	5	107.8
P60983	Glia maturation factor beta	0.004	5	1	1	1	16.7
O60234	Glia maturation factor gamma	0.006	5	1	1	1	16.8
P14136	Glial fibrillary acidic protein	0	8	4	5	3	49.9
Q96EK6	Glucosamine 6-phosphate N-acetyltransferase	0.001	11	2	2	2	20.7
P46926	Glucosamine-6-phosphate isomerase 1	0	17	4	6	2	32.6
Q8TDQ7	Glucosamine-6-phosphate isomerase 2	0	24	5	8	3	31.1
Q6PCE3	Glucose 1,6-bisphosphate synthase	0	4	2	3	2	70.4
P11413	Glucose-6-phosphate 1-dehydrogenase	0	3	2	2	2	59.2
P06744	Glucose-6-phosphate isomerase	0	9	4	7	4	63.1
P14314	Glucosidase 2 subunit beta	0.001	3	2	2	2	59.4
P00367	Glutamate dehydrogenase 1, mitochondrial	0	16	9	10	9	61.4
P49448	Glutamate dehydrogenase 2, mitochondrial	0	12	7	8	7	61.4
P15104	Glutamine synthetase	0.001	2	1	1	1	42
P47897	Glutamine--tRNA ligase	0.001	1	1	1	1	87.7
P07203	Glutathione peroxidase 1	0	9	1	5	1	22.1
P22352	Glutathione peroxidase 3	0.003	5	1	1	1	25.5
O15217	Glutathione S-transferase A4	0	10	3	3	3	25.7
P09488	Glutathione S-transferase Mu 1	0	16	4	5	1	25.7
P28161	Glutathione S-transferase Mu 2	0	20	4	6	1	25.7
P21266	Glutathione S-transferase Mu 3	0	7	2	4	2	26.5
P46439	Glutathione S-transferase Mu 5	0	10	3	6	2	25.7
P78417	Glutathione S-transferase omega-1	0	16	4	5	4	27.5
P09211	Glutathione S-transferase P	0	32	5	10	5	23.3
P30711	Glutathione S-transferase theta-1	0.003	3	1	1	1	27.3
P0CG29	Glutathione S-transferase theta-2	0.003	3	1	1	1	27.5
P0CG30	Glutathione S-transferase theta-2B	0.003	3	1	1	1	27.5
P48637	Glutathione synthetase	0	12	6	7	6	52.4
P04406	Glyceraldehyde-3-phosphate dehydrogenase	0	34	9	33	9	36
O14556	Glyceraldehyde-3-phosphate dehydrogenase, testis-specific	0.004	3	1	1	1	44.5
P41250	Glycine--tRNA ligase	0	7	5	5	5	83.1
P35573	Glycogen debranching enzyme	0	3	4	4	4	174.7
P11216	Glycogen phosphorylase, brain form	0	11	10	11	6	96.6
P06737	Glycogen phosphorylase, liver form	0	7	7	7	3	97.1
P46976	Glycogenin-1	0.001	6	2	2	2	39.4
P30419	Glycylpeptide N-tetradecanoyltransferase 1	0.001	2	2	2	2	56.8
O60551	Glycylpeptide N-tetradecanoyltransferase 2	0.001	2	2	2	2	56.9
Q9HC38	Glyoxalase domain-containing protein 4	0	8	3	6	3	34.8
Q9UBQ7	Glyoxylate reductase/hydroxypyruvate reductase	0	3	1	2	1	35.6
Q9P2T1	GMP reductase 2	0	8	3	3	3	37.9
P49915	GMP synthase [glutamine-hydrolyzing]	0	4	3	3	3	76.7
Q9H8Y8	Golgi reassembly-stacking protein 2	0.001	4	2	3	2	47.1
O60565	Gremlin-1	0	28	4	6	4	20.7
Q14393	Growth arrest-specific protein 6	0	2	2	2	2	79.6
P09341	Growth-regulated alpha protein	0.001	18	2	2	2	11.3
Q9UIJ7	GTP:AMP phosphotransferase AK3, mitochondrial	0	8	2	2	2	25.6
P01112	GTPase HRas	0.001	6	1	2	1	21.3
P01116	GTPase KRas	0.001	6	1	2	1	21.6
P01111	GTPase NRas	0.001	6	1	2	1	21.2
P62826	GTP-binding nuclear protein Ran	0	25	6	10	6	24.4
Q9NR31	GTP-binding protein SAR1a	0.001	10	2	2	2	22.4
Q9Y6B6	GTP-binding protein SAR1b	0.001	10	2	2	2	22.4
P52735	Guanine nucleotide exchange factor VAV2	0.009	1	1	2	1	101.2
P63096	Guanine nucleotide-binding protein G(i) subunit alpha-1	0	9	3	7	1	40.3
P04899	Guanine nucleotide-binding protein G(i) subunit alpha-2	0	20	6	11	4	40.4
Q9UBI6	Guanine nucleotide-binding protein G(I)/G(S)/G(O) subunit gamma-12	0.006	22	1	1	1	8
P62873	Guanine nucleotide-binding protein G(I)/G(S)/G(T) subunit beta-1	0	19	6	7	3	37.4
P62879	Guanine nucleotide-binding protein G(I)/G(S)/G(T) subunit beta-2	0	19	6	7	3	37.3
P16520	Guanine nucleotide-binding protein G(I)/G(S)/G(T) subunit beta-3	0	6	2	2	1	37.2
P08754	Guanine nucleotide-binding protein G(k) subunit alpha	0	9	3	7	1	40.5
P09471	Guanine nucleotide-binding protein G(o) subunit alpha	0	20	6	10	4	40
P38405	Guanine nucleotide-binding protein G(olf) subunit alpha	0	6	2	4	1	44.3
P50148	Guanine nucleotide-binding protein G(q) subunit alpha	0	6	2	2	2	42.1
P63092	Guanine nucleotide-binding protein G(s) subunit alpha isoforms short	0	12	4	6	3	45.6
Q5JWF2	Guanine nucleotide-binding protein G(s) subunit alpha isoforms XLas	0	5	4	6	3	111
P29992	Guanine nucleotide-binding protein subunit alpha-11	0	9	3	3	3	42.1
O95837	Guanine nucleotide-binding protein subunit alpha-14	0.001	6	2	2	2	41.5
P63244	Guanine nucleotide-binding protein subunit beta-2-like 1	0	21	6	8	6	35.1
Q9HAV0	Guanine nucleotide-binding protein subunit beta-4	0	12	4	4	2	37.5
Q16774	Guanylate kinase	0.001	10	2	2	2	21.7
Q9H0R4	Haloacid dehalogenase-like hydrolase domain-containing protein 2	0	14	3	4	3	28.5
P00738	Haptoglobin	0	17	7	12	7	45.2
P00739	Haptoglobin-related protein	0	14	5	10	5	39
P48723	Heat shock 70 kDa protein 13	0.001	1	1	2	1	51.9
P0DMV8	Heat shock 70 kDa protein 1A	0	34	20	41	15	70
P34932	Heat shock 70 kDa protein 4	0	25	16	20	15	94.3
O95757	Heat shock 70 kDa protein 4L	0	4	2	3	1	94.5
P11142	Heat shock cognate 71 kDa protein	0	51	30	77	19	70.9
Q92598	Heat shock protein 105 kDa	0	4	3	3	2	96.8
Q12931	Heat shock protein 75 kDa, mitochondrial	0	3	2	6	1	80.1
P04792	Heat shock protein beta-1	0	10	2	2	2	22.8
P07900	Heat shock protein HSP 90-alpha	0	47	35	99	23	84.6
Q14568	Heat shock protein HSP 90-alpha A2	0	20	6	17	2	39.3
P08238	Heat shock protein HSP 90-beta	0	40	30	71	17	83.2
P54652	Heat shock-related 70 kDa protein 2	0	35	21	35	11	70
Q15477	Helicase SKI2W	0.003	1	1	1	1	137.7
P69905	Hemoglobin subunit alpha	0	35	5	53	5	15.2
P68871	Hemoglobin subunit beta	0	37	5	14	5	16
P02042	Hemoglobin subunit delta	0	14	2	9	2	16
P02100	Hemoglobin subunit epsilon	0	6	1	17	1	16.2
P69891	Hemoglobin subunit gamma-1	0	15	2	26	2	16.1
P69892	Hemoglobin subunit gamma-2	0	15	2	26	2	16.1
P02008	Hemoglobin subunit zeta	0.003	5	1	8	1	15.6
P02790	Hemopexin	0	47	20	315	20	51.6
Q04756	Hepatocyte growth factor activator	0.001	2	1	1	1	70.6
O14964	Hepatocyte growth factor-regulated tyrosine kinase substrate	0.001	2	1	1	1	86.1
P51858	Hepatoma-derived growth factor	0	27	7	8	6	26.8
Q9Y3E1	Hepatoma-derived growth factor-related protein 3	0	24	5	5	4	22.6
Q99729	Heterogeneous nuclear ribonucleoprotein A/B	0	7	2	4	1	36.2
P09651	Heterogeneous nuclear ribonucleoprotein A1	0	28	10	14	7	38.7
Q32P51	Heterogeneous nuclear ribonucleoprotein A1-like 2	0	29	9	13	6	34.2
P51991	Heterogeneous nuclear ribonucleoprotein A3	0	8	3	5	2	39.6
Q14103	Heterogeneous nuclear ribonucleoprotein D0	0	15	5	8	4	38.4
P52597	Heterogeneous nuclear ribonucleoprotein F	0	4	2	2	2	45.6
P31943	Heterogeneous nuclear ribonucleoprotein H	0.001	2	1	1	1	49.2
P55795	Heterogeneous nuclear ribonucleoprotein H2	0.001	2	1	1	1	49.2
P61978	Heterogeneous nuclear ribonucleoprotein K	0	17	7	8	7	50.9
P14866	Heterogeneous nuclear ribonucleoprotein L	0	5	3	3	3	64.1
P52272	Heterogeneous nuclear ribonucleoprotein M	0.004	1	1	1	1	77.5
O60506	Heterogeneous nuclear ribonucleoprotein Q	0	4	3	3	3	69.6
O43390	Heterogeneous nuclear ribonucleoprotein R	0	4	3	3	3	70.9
Q00839	Heterogeneous nuclear ribonucleoprotein U	0	6	5	5	5	90.5
Q1KMD3	Heterogeneous nuclear ribonucleoprotein U-like protein 2	0	4	3	3	3	85.1
P22626	Heterogeneous nuclear ribonucleoproteins A2/B1	0	19	8	12	5	37.4
P19367	Hexokinase-1	0	13	10	12	10	102.4
P09429	High mobility group protein B1	0	12	2	2	2	24.9
P49773	Histidine triad nucleotide-binding protein 1	0.009	19	1	1	1	13.8
Q9BX68	Histidine triad nucleotide-binding protein 2, mitochondrial	0	10	2	2	2	17.2
P04196	Histidine-rich glycoprotein	0.004	1	1	2	1	59.5
P12081	Histidine--tRNA ligase, cytoplasmic	0.001	4	2	2	2	57.4
P0C0S8	Histone H2A type 1	0.004	7	1	1	1	14.1
Q96QV6	Histone H2A type 1-A	0.004	7	1	1	1	14.2
P04908	Histone H2A type 1-B/E	0.004	7	1	1	1	14.1
Q93077	Histone H2A type 1-C	0.004	7	1	1	1	14.1
P20671	Histone H2A type 1-D	0.004	7	1	1	1	14.1
Q96KK5	Histone H2A type 1-H	0.004	7	1	1	1	13.9
Q99878	Histone H2A type 1-J	0.004	7	1	1	1	13.9
Q6FI13	Histone H2A type 2-A	0.004	7	1	1	1	14.1
Q8IUE6	Histone H2A type 2-B	0.004	7	1	1	1	14
Q16777	Histone H2A type 2-C	0.004	7	1	1	1	14
Q7L7L0	Histone H2A type 3	0.004	7	1	1	1	14.1
Q9BTM1	Histone H2A.J	0.004	7	1	1	1	14
Q71UI9	Histone H2A.V	0.004	7	1	1	1	13.5
P0C0S5	Histone H2A.Z	0.004	7	1	1	1	13.5
P16104	Histone H2AX	0.004	6	1	1	1	15.1
Q96A08	Histone H2B type 1-A	0	22	3	3	3	14.2
P33778	Histone H2B type 1-B	0	22	3	3	3	13.9
P62807	Histone H2B type 1-C/E/F/G/I	0	22	3	3	3	13.9
P58876	Histone H2B type 1-D	0	22	3	3	3	13.9
Q93079	Histone H2B type 1-H	0	22	3	3	3	13.9
P06899	Histone H2B type 1-J	0	22	3	3	3	13.9
O60814	Histone H2B type 1-K	0	22	3	3	3	13.9
Q99880	Histone H2B type 1-L	0	22	3	3	3	13.9
Q99879	Histone H2B type 1-M	0	22	3	3	3	14
Q99877	Histone H2B type 1-N	0	22	3	3	3	13.9
P23527	Histone H2B type 1-O	0	22	3	3	3	13.9
Q16778	Histone H2B type 2-E	0	22	3	3	3	13.9
Q5QNW6	Histone H2B type 2-F	0	22	3	3	3	13.9
Q8N257	Histone H2B type 3-B	0	22	3	3	3	13.9
P57053	Histone H2B type F-S	0	22	3	3	3	13.9
P68431	Histone H3.1	0.007	5	1	2	1	15.4
Q16695	Histone H3.1t	0.007	5	1	2	1	15.5
Q71DI3	Histone H3.2	0.007	5	1	2	1	15.4
P84243	Histone H3.3	0.007	5	1	2	1	15.3
P62805	Histone H4	0	39	4	7	4	11.4
Q09028	Histone-binding protein RBBP4	0	13	6	6	6	47.6
Q16576	Histone-binding protein RBBP7	0	7	4	4	4	47.8
O43719	HIV Tat-specific factor 1	0.001	2	2	3	2	85.8
P51610	Host cell factor 1	0	2	3	3	3	208.6
P50502	Hsc70-interacting protein	0	11	4	5	4	41.3
Q16543	Hsp90 co-chaperone Cdc37	0	10	4	4	4	44.4
P10915	Hyaluronan and proteoglycan link protein 1	0.003	4	1	1	1	40.1
Q16836	Hydroxyacyl-coenzyme A dehydrogenase, mitochondrial	0	5	2	2	2	34.3
Q16775	Hydroxyacylglutathione hydrolase, mitochondrial	0	10	3	4	3	33.8
P00492	Hypoxanthine-guanine phosphoribosyltransferase	0	30	5	8	5	24.6
Q9Y4L1	Hypoxia up-regulated protein 1	0	18	16	25	16	111.3
P01876	Ig alpha-1 chain C region	0	24	8	14	3	37.6
P01877	Ig alpha-2 chain C region	0	19	6	8	1	36.5
P01880	Ig delta chain C region	0	9	3	3	3	42.2
P01857	Ig gamma-1 chain C region	0	33	9	25	5	36.1
P01859	Ig gamma-2 chain C region	0	22	6	15	2	35.9
P01860	Ig gamma-3 chain C region	0	21	7	15	2	41.3
P01861	Ig gamma-4 chain C region	0	28	7	19	4	35.9
P01834	Ig kappa chain C region	0	65	4	17	4	11.6
P01620	Ig kappa chain V-III region SIE	0.001	25	2	2	2	11.8
P01623	Ig kappa chain V-III region WOL	0.001	25	2	2	2	11.7
P0CG04	Ig lambda-1 chain C regions	0	30	3	4	2	11.3
P0CG05	Ig lambda-2 chain C regions	0	48	4	9	3	11.3
P0CG06	Ig lambda-3 chain C regions	0	42	3	7	2	11.2
P0CF74	Ig lambda-6 chain C region	0	32	2	5	1	11.3
Q9Y6R7	IgGFc-binding protein	0.008	0	1	1	1	571.6
P01591	Immunoglobulin J chain	0.001	6	1	1	1	18.1
B9A064	Immunoglobulin lambda-like polypeptide 5	0	19	4	6	3	23
Q8N6C5	Immunoglobulin superfamily member 1	0	2	2	3	2	148.8
Q14974	Importin subunit beta-1	0	19	13	20	13	97.1
O00410	Importin-5	0	7	8	9	8	123.6
O95373	Importin-7	0	3	3	3	3	119.4
Q13308	Inactive tyrosine-protein kinase 7	0.006	1	1	1	1	118.3
P08476	Inhibin beta A chain	0.001	4	2	2	2	47.4
Q15181	Inorganic pyrophosphatase	0	10	3	4	3	32.6
Q9H2U2	Inorganic pyrophosphatase 2, mitochondrial	0.001	3	1	2	1	37.9
Q9BY32	Inosine triphosphate pyrophosphatase	0	5	2	2	2	21.4
P49441	Inositol polyphosphate 1-phosphatase	0.003	3	1	1	1	44
Q9NPH2	Inositol-3-phosphate synthase 1	0.009	1	1	1	1	61
P01308	Insulin	0	25	2	8	2	12
F8WCM5	Insulin, isoform 2	0.001	4	1	5	1	21.5
P22692	Insulin-like growth factor-binding protein 4	0.001	12	2	2	2	27.9
P24593	Insulin-like growth factor-binding protein 5	0	8	2	2	2	30.6
Q16270	Insulin-like growth factor-binding protein 7	0	25	6	8	6	29.1
P35858	Insulin-like growth factor-binding protein complex acid labile subunit	0.004	1	1	1	1	66
P26006	Integrin alpha-3	0.006	1	1	1	1	116.5
P05556	Integrin beta-1	0	7	6	6	6	88.4
Q9H0C8	Integrin-linked kinase-associated serine/threonine phosphatase 2C	0	7	2	2	2	42.9
P19827	Inter-alpha-trypsin inhibitor heavy chain H1	0	3	3	3	3	101.3
P19823	Inter-alpha-trypsin inhibitor heavy chain H2	0	11	10	31	10	106.4
Q06033	Inter-alpha-trypsin inhibitor heavy chain H3	0	5	5	13	5	99.8
Q14624	Inter-alpha-trypsin inhibitor heavy chain H4	0	13	9	40	9	103.3
Q12905	Interleukin enhancer-binding factor 2	0	7	2	2	2	43
Q12906	Interleukin enhancer-binding factor 3	0	4	3	3	3	95.3
P03956	Interstitial collagenase	0	46	18	51	18	54
Q96CN7	Isochorismatase domain-containing protein 1	0	12	3	3	3	32.2
O43837	Isocitrate dehydrogenase [NAD] subunit beta, mitochondrial	0.008	2	1	1	1	42.2
O75874	Isocitrate dehydrogenase [NADP] cytoplasmic	0	21	10	13	10	46.6
P48735	Isocitrate dehydrogenase [NADP], mitochondrial	0.001	2	1	2	1	50.9
P26440	Isovaleryl-CoA dehydrogenase, mitochondrial	0	9	4	5	4	46.3
P14923	Junction plakoglobin	0.009	1	1	1	1	81.7
Q8IYT4	Katanin p60 ATPase-containing subunit A-like 2	0	2	1	5	1	61.2
P13645	Keratin, type I cytoskeletal 10	0	8	4	5	3	58.8
P13646	Keratin, type I cytoskeletal 13	0	7	3	3	1	49.6
P02533	Keratin, type I cytoskeletal 14	0	5	3	3	1	51.5
P19012	Keratin, type I cytoskeletal 15	0	5	3	3	1	49.2
P08779	Keratin, type I cytoskeletal 16	0	5	3	3	1	51.2
Q04695	Keratin, type I cytoskeletal 17	0	8	4	5	2	48.1
P08727	Keratin, type I cytoskeletal 19	0	13	5	6	2	44.1
P35900	Keratin, type I cytoskeletal 20	0.001	4	2	2	1	48.5
P35527	Keratin, type I cytoskeletal 9	0	4	3	3	2	62
P04264	Keratin, type II cytoskeletal 1	0	21	13	14	11	66
P35908	Keratin, type II cytoskeletal 2 epidermal	0	7	4	6	2	65.4
P13647	Keratin, type II cytoskeletal 5	0.009	2	1	1	1	62.3
P05787	Keratin, type II cytoskeletal 8	0	12	6	11	5	53.7
Q14894	Ketimine reductase mu-crystallin	0	9	3	10	3	33.8
Q07666	KH domain-containing, RNA-binding, signal transduction-associated protein 1	0.001	2	1	1	1	48.2
Q5VWX1	KH domain-containing, RNA-binding, signal transduction-associated protein 2	0.001	2	1	1	1	38.9
Q86UP2	Kinectin	0	6	9	9	9	156.2
Q6YP21	Kynurenine--oxoglutarate transaminase 3	0.008	2	1	1	1	51.4
Q08431	Lactadherin	0.003	2	1	1	1	43.1
P02788	Lactotransferrin	0	4	3	13	3	78.1
Q04760	Lactoylglutathione lyase	0.001	15	2	2	2	20.8
P20700	Lamin-B1	0	7	5	5	4	66.4
P24043	Laminin subunit alpha-2	0	5	16	17	16	343.7
Q16363	Laminin subunit alpha-4	0	3	5	5	5	202.4
O15230	Laminin subunit alpha-5	0.009	0	1	1	1	399.5
P07942	Laminin subunit beta-1	0	10	17	22	17	197.9
P11047	Laminin subunit gamma-1	0	11	15	19	15	177.5
Q9NRN7	L-aminoadipate-semialdehyde dehydrogenase-phosphopantetheinyl transferase	0.006	2	1	1	1	35.8
O43813	LanC-like protein 1	0.001	6	2	2	2	45.3
Q14766	Latent-transforming growth factor beta-binding protein 1	0	5	9	12	9	186.7
Q14767	Latent-transforming growth factor beta-binding protein 2	0	1	2	3	2	194.9
Q9NQ48	Leucine zipper transcription factor-like protein 1	0	7	2	3	2	34.6
P09960	Leukotriene A-4 hydrolase	0	8	4	4	4	69.2
P50851	Lipopolysaccharide-responsive and beige-like anchor protein	0	1	4	4	4	318.9
P06858	Lipoprotein lipase	0	4	2	2	2	53.1
P00338	L-lactate dehydrogenase A chain	0	10	4	5	3	36.7
P07195	L-lactate dehydrogenase B chain	0	23	7	15	6	36.6
P36776	Lon protease homolog, mitochondrial	0.002	1	1	1	1	106.4
P51884	Lumican	0	18	5	14	5	38.4
P05455	Lupus La protein	0	8	5	6	5	46.8
Q7Z4W1	L-xylulose reductase	0.001	9	2	2	2	25.9
Q15046	Lysine--tRNA ligase	0	7	5	5	5	68
P10619	Lysosomal protective protein	0.001	2	1	1	1	54.4
P42785	Lysosomal Pro-X carboxypeptidase	0.005	2	1	1	1	55.8
Q14108	Lysosome membrane protein 2	0.004	3	1	1	1	54.3
P11279	Lysosome-associated membrane glycoprotein 1	0.002	3	1	1	1	44.9
Q9Y4K0	Lysyl oxidase homolog 2	0.001	2	2	2	2	86.7
Q96C86	m7GpppX diphosphatase	0.002	6	1	1	1	38.6
Q14764	Major vault protein	0	4	3	3	3	99.3
P40925	Malate dehydrogenase, cytoplasmic	0	28	9	26	9	36.4
P40926	Malate dehydrogenase, mitochondrial	0	30	10	16	10	35.5
Q9ULC4	Malignant T-cell-amplified sequence 1	0.001	6	1	1	1	20.5
Q96IJ6	Mannose-1-phosphate guanyltransferase alpha	0	5	2	2	2	46.3
Q9Y5P6	Mannose-1-phosphate guanyltransferase beta	0	21	6	9	6	39.8
P34949	Mannose-6-phosphate isomerase	0	3	2	2	2	46.6
Q99542	Matrix metalloproteinase-19	0	3	1	2	1	57.3
Q16853	Membrane primary amine oxidase	0.003	1	1	1	1	84.6
O00264	Membrane-associated progesterone receptor component 1	0.001	16	3	3	3	21.7
P55145	Mesencephalic astrocyte-derived neurotrophic factor	0	16	3	4	3	20.7
P01033	Metalloproteinase inhibitor 1	0	34	5	17	5	23.2
P16035	Metalloproteinase inhibitor 2	0	27	6	7	6	24.4
P04731	Metallothionein-1A	0.008	13	1	1	1	6.1
P04732	Metallothionein-1E	0.003	20	1	3	1	6
P13640	Metallothionein-1G	0.001	32	2	4	2	6.1
P80294	Metallothionein-1H	0.008	13	1	1	1	6
Q8N339	Metallothionein-1M	0.003	20	1	3	1	6.1
P80297	Metallothionein-1X	0.001	33	2	4	2	6.1
P02795	Metallothionein-2	0.001	33	2	4	2	6
P50579	Methionine aminopeptidase 2	0.001	4	2	2	2	52.9
P56192	Methionine--tRNA ligase, cytoplasmic	0.001	1	1	1	1	101.1
Q02252	Methylmalonate-semialdehyde dehydrogenase [acylating], mitochondrial	0	5	3	3	3	57.8
P55001	Microfibrillar-associated protein 2	0.001	5	1	1	1	20.8
P78559	Microtubule-associated protein 1A	0.004	0	1	1	1	305.3
P46821	Microtubule-associated protein 1B	0	2	4	4	4	270.5
P27816	Microtubule-associated protein 4	0.001	1	1	1	1	120.9
Q15691	Microtubule-associated protein RP/EB family member 1	0	16	5	5	3	30
Q15555	Microtubule-associated protein RP/EB family member 2	0.001	5	2	2	1	37
Q9UPY8	Microtubule-associated protein RP/EB family member 3	0	10	4	5	1	32
P10636	Microtubule-associated protein tau	0.001	1	1	1	1	78.9
Q9BRT3	Migration and invasion enhancer 1	0.001	16	2	2	2	12.4
P20774	Mimecan	0	8	3	3	3	33.9
Q3SY69	Mitochondrial 10-formyltetrahydrofolate dehydrogenase	0.001	1	1	2	1	101.7
Q8IXI1	Mitochondrial Rho GTPase 2	0.001	1	1	2	1	68.1
P28482	Mitogen-activated protein kinase 1	0	19	7	10	5	41.4
P53779	Mitogen-activated protein kinase 10	0.003	2	1	1	1	52.6
P27361	Mitogen-activated protein kinase 3	0	21	7	10	5	43.1
P45984	Mitogen-activated protein kinase 9	0.003	2	1	1	1	48.1
O43684	Mitotic checkpoint protein BUB3	0	8	2	2	2	37.1
P26038	Moesin	0	31	23	32	14	67.8
P22234	Multifunctional protein ADE2	0	11	5	7	5	47
P02689	Myelin P2 protein	0.001	21	3	3	3	14.9
Q969H8	Myeloid-derived growth factor	0.001	5	1	2	1	18.8
P14649	Myosin light chain 6B	0	6	1	2	1	22.8
Q15746	Myosin light chain kinase, smooth muscle	0	3	5	6	5	210.6
P60660	Myosin light polypeptide 6	0	37	6	8	6	16.9
P19105	Myosin regulatory light chain 12A	0.006	6	1	1	1	19.8
O14950	Myosin regulatory light chain 12B	0.006	6	1	1	1	19.8
P35580	Myosin-10	0	2	5	5	5	228.9
P35749	Myosin-11	0	1	3	3	3	227.2
Q7Z406	Myosin-14	0	1	3	3	3	227.7
P35579	Myosin-9	0	5	9	9	9	226.4
P58546	Myotrophin	0	20	2	3	2	12.9
P29966	Myristoylated alanine-rich C-kinase substrate	0	18	4	4	4	31.5
O94760	N(G),N(G)-dimethylarginine dimethylaminohydrolase 1	0	11	3	5	2	31.1
O95865	N(G),N(G)-dimethylarginine dimethylaminohydrolase 2	0	8	2	3	1	29.6
P15586	N-acetylglucosamine-6-sulfatase	0	4	2	2	2	62
Q96PD5	N-acetylmuramoyl-L-alanine amidase	0	7	3	4	3	62.2
Q8NFW8	N-acylneuraminate cytidylyltransferase	0	10	4	4	4	48.3
P15559	NAD(P)H dehydrogenase [quinone] 1	0	4	1	3	1	30.8
Q8NCW5	NAD(P)H-hydrate epimerase	0.006	3	1	1	1	31.7
P48163	NADP-dependent malic enzyme	0	6	4	6	4	64.1
Q9GZZ1	N-alpha-acetyltransferase 50	0	20	3	3	3	19.4
Q15843	NEDD8	0.001	14	1	1	1	9.1
Q8TBC4	NEDD8-activating enzyme E1 catalytic subunit	0.001	3	1	1	1	51.8
Q13564	NEDD8-activating enzyme E1 regulatory subunit	0.001	3	1	1	1	60.2
P61081	NEDD8-conjugating enzyme Ubc12	0.001	11	2	2	2	20.9
P13591	Neural cell adhesion molecule 1	0	3	3	3	3	94.5
O00533	Neural cell adhesion molecule L1-like protein	0.01	1	1	1	1	135
Q8NFP9	Neurobeachin	0.001	0	1	1	1	327.6
Q09666	Neuroblast differentiation-associated protein AHNAK	0	9	9	13	9	628.7
P41271	Neuroblastoma suppressor of tumorigenicity 1	0.001	6	1	1	1	19.4
P29120	Neuroendocrine convertase 1	0	2	2	2	2	84.1
P16519	Neuroendocrine convertase 2	0	9	5	8	5	70.5
P05408	Neuroendocrine protein 7B2	0	9	1	3	1	23.7
O94856	Neurofascin	0.002	1	1	1	1	149.9
P07197	Neurofilament medium polypeptide	0	6	6	10	4	102.4
Q92823	Neuronal cell adhesion molecule	0	4	4	4	4	143.8
P51674	Neuronal membrane glycoprotein M6-a	0	8	2	3	2	31.2
P47972	Neuronal pentraxin-2	0.003	2	1	1	1	47
O14786	Neuropilin-1	0.001	1	1	1	1	103.1
O15240	Neurosecretory protein VGF	0	3	1	2	1	67.2
Q14697	Neutral alpha-glucosidase AB	0	4	6	7	6	106.8
Q0ZGT2	Nexilin	0.004	1	1	1	1	80.6
Q9UMS0	NFU1 iron-sulfur cluster scaffold homolog, mitochondrial	0.001	9	2	2	2	28.4
Q8NBF2	NHL repeat-containing protein 2	0.001	1	1	1	1	79.4
Q96TA1	Niban-like protein 1	0.001	2	2	2	2	84.1
Q15274	Nicotinate-nucleotide pyrophosphorylase [carboxylating]	0.001	8	2	2	2	30.8
P14543	Nidogen-1	0	3	3	4	2	136.3
Q14112	Nidogen-2	0	4	4	5	3	151.2
Q9UNZ2	NSFL1 cofactor p47	0.001	8	2	2	2	40.5
Q9Y266	Nuclear migration protein nudC	0	12	4	5	4	38.2
Q14980	Nuclear mitotic apparatus protein 1	0.001	1	2	2	2	238.1
Q8TAT6	Nuclear protein localization protein 4 homolog	0.009	2	1	1	1	68.1
P61970	Nuclear transport factor 2	0	39	3	4	3	14.5
Q9H1E3	Nuclear ubiquitous casein and cyclin-dependent kinase substrate 1	0	12	2	2	2	27.3
Q02818	Nucleobindin-1	0	36	14	19	14	53.8
P80303	Nucleobindin-2	0.001	4	2	2	2	50.2
P19338	Nucleolin	0	10	7	7	7	76.6
P06748	Nucleophosmin	0	15	5	7	5	32.6
P12270	Nucleoprotein TPR	0	1	3	3	3	267.1
Q13232	Nucleoside diphosphate kinase 3	0	13	2	2	2	19
P15531	Nucleoside diphosphate kinase A	0	46	6	13	2	17.1
P22392	Nucleoside diphosphate kinase B	0	48	7	18	3	17.3
Q9H173	Nucleotide exchange factor SIL1	0.001	3	1	1	1	52.1
Q9Y530	O-acetyl-ADP-ribose deacetylase 1	0.001	8	1	1	1	17
Q9NTK5	Obg-like ATPase 1	0	21	8	10	8	44.7
Q9NRN5	Olfactomedin-like protein 3	0.001	6	2	2	2	46
Q9Y3B8	Oligoribonuclease, mitochondrial	0	8	2	2	2	26.8
Q92882	Osteoclast-stimulating factor 1	0.001	6	1	1	1	23.8
Q99983	Osteomodulin	0.006	2	1	1	1	49.5
Q9BUP3	Oxidoreductase HTATIP2	0.008	3	1	1	1	27
P01178	Oxytocin-neurophysin 1	0	20	2	3	1	12.7
P50897	Palmitoyl-protein thioesterase 1	0	5	1	2	1	34.2
Q13219	Pappalysin-1	0.001	1	2	2	2	180.9
Q8WXF1	Paraspeckle component 1	0.001	4	2	2	2	58.7
P20962	Parathymosin	0	23	3	5	3	11.5
Q9Y365	PCTP-like protein	0.001	8	2	2	2	33
P26022	Pentraxin-related protein PTX3	0	31	9	20	9	41.9
Q6UXB8	Peptidase inhibitor 16	0.009	2	1	1	1	49.4
P19021	Peptidyl-glycine alpha-amidating monooxygenase	0.001	2	2	2	2	108.3
P62937	Peptidyl-prolyl cis-trans isomerase A	0	53	9	19	9	18
Q9Y536	Peptidyl-prolyl cis-trans isomerase A-like 4A	0	17	3	8	3	18.2
A0A0B4J2A2	Peptidyl-prolyl cis-trans isomerase A-like 4C	0.001	9	2	6	2	18.1
F5H284	Peptidyl-prolyl cis-trans isomerase A-like 4D	0.001	9	2	6	2	18.2
A0A075B759	Peptidyl-prolyl cis-trans isomerase A-like 4E	0.001	9	2	6	2	18.2
P0DN37	Peptidyl-prolyl cis-trans isomerase A-like 4G	0.001	9	2	6	2	18.2
P23284	Peptidyl-prolyl cis-trans isomerase B	0	20	5	6	5	23.7
Q08752	Peptidyl-prolyl cis-trans isomerase D	0	12	5	6	5	40.7
Q9UNP9	Peptidyl-prolyl cis-trans isomerase E	0	3	1	5	1	33.4
P62942	Peptidyl-prolyl cis-trans isomerase FKBP1A	0	25	2	3	2	11.9
P26885	Peptidyl-prolyl cis-trans isomerase FKBP2	0	18	2	3	2	15.6
Q00688	Peptidyl-prolyl cis-trans isomerase FKBP3	0	13	3	3	3	25.2
Q02790	Peptidyl-prolyl cis-trans isomerase FKBP4	0	8	5	9	5	51.8
Q13451	Peptidyl-prolyl cis-trans isomerase FKBP5	0.001	4	2	2	2	51.2
Q9Y3C6	Peptidyl-prolyl cis-trans isomerase-like 1	0.004	5	1	1	1	18.2
Q15063	Periostin	0	28	19	26	19	93.3
P41219	Peripherin	0	6	3	12	2	53.6
Q92626	Peroxidasin homolog	0	2	3	3	3	165.2
Q06830	Peroxiredoxin-1	0	37	8	14	5	22.1
P32119	Peroxiredoxin-2	0	23	4	8	3	21.9
Q13162	Peroxiredoxin-4	0	28	6	13	4	30.5
P30044	Peroxiredoxin-5, mitochondrial	0	4	1	2	1	22.1
P30041	Peroxiredoxin-6	0	14	3	3	3	25
Q9NSD9	Phenylalanine--tRNA ligase beta subunit	0	8	5	5	5	66.1
P30086	Phosphatidylethanolamine-binding protein 1	0	37	6	16	6	21
P48426	Phosphatidylinositol 5-phosphate 4-kinase type-2 alpha	0.001	2	1	2	1	46.2
P78356	Phosphatidylinositol 5-phosphate 4-kinase type-2 beta	0.001	2	1	2	1	47.3
Q00169	Phosphatidylinositol transfer protein alpha isoform	0	10	3	3	2	31.8
P48739	Phosphatidylinositol transfer protein beta isoform	0.001	6	2	2	1	31.5
O95394	Phosphoacetylglucosamine mutase	0	8	4	5	4	59.8
P36871	Phosphoglucomutase-1	0	25	11	28	11	61.4
Q96G03	Phosphoglucomutase-2	0	15	8	16	8	68.2
P00558	Phosphoglycerate kinase 1	0	45	15	22	15	44.6
P07205	Phosphoglycerate kinase 2	0	10	3	5	3	44.8
P18669	Phosphoglycerate mutase 1	0	53	11	55	8	28.8
P15259	Phosphoglycerate mutase 2	0	18	5	19	3	28.7
A6NDG6	Phosphoglycolate phosphatase	0.002	2	1	2	1	34
Q9Y263	Phospholipase A-2-activating protein	0.001	3	2	2	2	87.1
Q8IV08	Phospholipase D3	0	2	1	2	1	54.7
Q9NRY6	Phospholipid scramblase 3	0.009	3	1	1	1	31.6
P55058	Phospholipid transfer protein	0.004	2	1	1	1	54.7
Q9HAB8	Phosphopantothenate--cysteine ligase	0.001	3	1	2	1	34
Q14558	Phosphoribosyl pyrophosphate synthase-associated protein 1	0.006	2	1	1	1	39.4
Q9Y617	Phosphoserine aminotransferase	0.001	5	2	2	2	40.4
P36955	Pigment epithelium-derived factor	0	13	5	6	5	46.3
Q9GZP4	PITH domain-containing protein 1	0	9	2	3	2	24.2
P03952	Plasma kallikrein	0.003	1	1	1	1	71.3
P05155	Plasma protease C1 inhibitor	0	5	3	4	3	55.1
P00747	Plasminogen	0	2	2	4	2	90.5
P05121	Plasminogen activator inhibitor 1	0	29	13	27	13	45
Q8NC51	Plasminogen activator inhibitor 1 RNA-binding protein	0.001	5	2	2	2	44.9
Q15195	Plasminogen-like protein A	0.001	7	1	3	1	10.9
Q02325	Plasminogen-like protein B	0.001	7	1	3	1	11
Q14651	Plastin-1	0.001	4	2	3	1	70.2
P13796	Plastin-2	0	17	9	10	6	70.2
P13797	Plastin-3	0	19	11	13	8	70.8
P43034	Platelet-activating factor acetylhydrolase IB subunit alpha	0	16	7	8	7	46.6
P68402	Platelet-activating factor acetylhydrolase IB subunit beta	0.001	13	2	2	2	25.6
Q15102	Platelet-activating factor acetylhydrolase IB subunit gamma	0	17	3	5	3	25.7
Q15149	Plectin	0	2	10	10	10	531.5
O15031	Plexin-B2	0.006	0	1	1	1	205
Q15365	Poly(rC)-binding protein 1	0	17	5	6	1	37.5
Q15366	Poly(rC)-binding protein 2	0	21	6	7	2	38.6
P57721	Poly(rC)-binding protein 3	0	14	4	5	1	39.4
Q9UHX1	Poly(U)-binding-splicing factor PUF60	0	6	3	3	3	59.8
P11940	Polyadenylate-binding protein 1	0	6	4	4	4	70.6
Q4VXU2	Polyadenylate-binding protein 1-like	0.01	2	1	1	1	68.3
Q86U42	Polyadenylate-binding protein 2	0.001	5	1	1	1	32.7
Q9H361	Polyadenylate-binding protein 3	0.008	1	1	1	1	70
Q96DU9	Polyadenylate-binding protein 5	0.01	3	1	1	1	43.3
Q6NZI2	Polymerase I and transcript release factor	0.001	6	2	2	2	43.5
P0CG47	Polyubiquitin-B	0	77	6	40	6	25.7
P0CG48	Polyubiquitin-C	0	78	6	40	6	77
P08397	Porphobilinogen deaminase	0.01	2	1	1	1	39.3
P20648	Potassium-transporting ATPase alpha chain 1	0	2	2	2	2	114
P54707	Potassium-transporting ATPase alpha chain 2	0	2	2	2	2	115.4
Q6S8J3	POTE ankyrin domain family member E	0	7	5	28	1	121.3
P0CG39	POTE ankyrin domain family member J	0	5	4	17	1	117.3
Q9UHV9	Prefoldin subunit 2	0.009	8	1	1	1	16.6
P61758	Prefoldin subunit 3	0.001	9	2	2	2	22.6
Q99471	Prefoldin subunit 5	0.002	5	1	1	1	17.3
O15212	Prefoldin subunit 6	0.001	14	2	2	2	14.6
P20742	Pregnancy zone protein	0	2	3	15	1	163.8
P02545	Prelamin-A/C	0	8	6	7	5	74.1
Q9UMS4	Pre-mRNA-processing factor 19	0	5	2	3	2	55.1
Q8NDH3	Probable aminopeptidase NPEPL1	0.001	4	2	2	2	55.8
Q92841	Probable ATP-dependent RNA helicase DDX17	0	3	2	2	2	80.2
Q7L014	Probable ATP-dependent RNA helicase DDX46	0	3	2	2	2	117.3
Q9NUN5	Probable lysosomal cobalamin transporter	0	3	1	1	1	61.3
Q8N0Y7	Probable phosphoglycerate mutase 4	0	22	4	16	1	28.8
Q15113	Procollagen C-endopeptidase enhancer 1	0	15	5	5	5	47.9
Q8NBJ5	Procollagen galactosyltransferase 1	0.009	1	1	1	1	71.6
Q02809	Procollagen-lysine,2-oxoglutarate 5-dioxygenase 1	0	5	4	4	4	83.5
P07737	Profilin-1	0	28	4	5	4	15
P35080	Profilin-2	0	17	2	3	2	15
Q8WUM4	Programmed cell death 6-interacting protein	0	19	17	19	17	96
Q53EL6	Programmed cell death protein 4	0.003	1	1	1	1	51.7
O14737	Programmed cell death protein 5	0.009	7	1	1	1	14.3
P51888	Prolargin	0.001	7	2	4	2	43.8
P12004	Proliferating cell nuclear antigen	0.001	6	1	1	1	28.8
Q9UQ80	Proliferation-associated protein 2G4	0	17	5	5	5	43.8
O94903	Proline synthase co-transcribed bacterial homolog protein	0.001	7	2	2	2	30.3
Q07954	Prolow-density lipoprotein receptor-related protein 1	0	5	22	23	22	504.3
P13674	Prolyl 4-hydroxylase subunit alpha-1	0.001	3	2	2	2	61
P48147	Prolyl endopeptidase	0	4	3	3	3	80.6
Q4J6C6	Prolyl endopeptidase-like	0.001	2	1	1	1	83.9
P01189	Pro-opiomelanocortin	0	10	3	8	3	29.4
P05165	Propionyl-CoA carboxylase alpha chain, mitochondrial	0	8	5	5	5	80
P05166	Propionyl-CoA carboxylase beta chain, mitochondrial	0	9	4	4	4	58.2
Q9UHG2	ProSAAS	0.004	4	1	1	1	27.4
P07602	Prosaposin	0	14	7	11	7	58.1
Q15185	Prostaglandin E synthase 3	0	24	4	5	4	18.7
Q9P2B2	Prostaglandin F2 receptor negative regulator	0	8	7	7	7	98.5
Q9BRP4	Proteasomal ATPase-associated factor 1	0.008	3	1	1	1	42.2
Q06323	Proteasome activator complex subunit 1	0	18	4	4	4	28.7
Q9UL46	Proteasome activator complex subunit 2	0.001	10	2	2	2	27.4
P25786	Proteasome subunit alpha type-1	0	40	9	29	9	29.5
P25787	Proteasome subunit alpha type-2	0	37	6	13	6	25.9
P25788	Proteasome subunit alpha type-3	0	40	10	21	10	28.4
P25789	Proteasome subunit alpha type-4	0	34	9	16	9	29.5
P28066	Proteasome subunit alpha type-5	0	43	8	16	8	26.4
P60900	Proteasome subunit alpha type-6	0	56	13	24	13	27.4
O14818	Proteasome subunit alpha type-7	0	44	10	22	10	27.9
Q8TAA3	Proteasome subunit alpha type-7-like	0	15	3	7	3	28.5
P20618	Proteasome subunit beta type-1	0	46	8	13	8	26.5
P49721	Proteasome subunit beta type-2	0	15	4	8	4	22.8
P49720	Proteasome subunit beta type-3	0	30	5	8	5	22.9
P28070	Proteasome subunit beta type-4	0	23	5	8	5	29.2
P28074	Proteasome subunit beta type-5	0	34	9	14	9	28.5
P28072	Proteasome subunit beta type-6	0	8	2	5	2	25.3
Q99436	Proteasome subunit beta type-7	0	14	4	5	4	29.9
Q99873	Protein arginine N-methyltransferase 1	0	17	6	6	6	41.5
O14744	Protein arginine N-methyltransferase 5	0.001	4	2	2	2	72.6
Q9NR22	Protein arginine N-methyltransferase 8	0.001	2	1	1	1	45.3
O60888	Protein CutA	0.001	8	1	1	1	19.1
Q99497	Protein deglycase DJ-1	0	50	9	21	9	19.9
P07237	Protein disulfide-isomerase	0	29	15	27	15	57.1
P30101	Protein disulfide-isomerase A3	0	24	11	17	11	56.7
P13667	Protein disulfide-isomerase A4	0	11	6	7	6	72.9
Q9NUQ9	Protein FAM49B	0	7	2	2	2	36.7
O14910	Protein lin-7 homolog A	0.009	3	1	1	1	26
Q9NUP9	Protein lin-7 homolog C	0.009	4	1	1	1	21.8
Q8WZA0	Protein LZIC	0.001	8	2	2	2	21.5
P61326	Protein mago nashi homolog	0	26	3	3	3	17.2
Q96A72	Protein mago nashi homolog 2	0	26	3	3	3	17.3
Q9UN36	Protein NDRG2	0.002	2	1	1	1	40.8
O60502	Protein O-GlcNAcase	0.002	1	1	1	1	102.8
Q15435	Protein phosphatase 1 regulatory subunit 7	0	4	2	2	2	41.5
O15355	Protein phosphatase 1G	0.004	1	1	1	1	59.2
Q6NXS1	Protein phosphatase inhibitor 2-like protein 3	0.001	4	1	1	1	23
Q9Y570	Protein phosphatase methylesterase 1	0.001	6	2	2	2	42.3
E7EU14	Protein PPP5D1	0.001	9	2	2	1	19.6
Q99584	Protein S100-A13	0	31	3	3	3	11.5
Q96FQ6	Protein S100-A16	0	20	2	2	2	11.8
P26447	Protein S100-A4	0	19	2	2	2	11.7
P06703	Protein S100-A6	0	27	3	5	3	10.2
P55735	Protein SEC13 homolog	0	11	3	3	3	35.5
Q01105	Protein SET	0	8	2	5	2	33.5
P0DME0	Protein SETSIP	0	8	2	5	2	34.9
Q92734	Protein TFG	0.001	5	2	2	2	43.4
P53992	Protein transport protein Sec24C	0.001	1	1	1	1	118.2
O94855	Protein transport protein Sec24D	0	2	3	3	3	112.9
O94979	Protein transport protein Sec31A	0.003	1	1	1	1	132.9
P41221	Protein Wnt-5a	0	6	2	2	2	42.3
Q9H993	Protein-glutamate O-methyltransferase	0.009	2	1	1	1	51.1
P21980	Protein-glutamine gamma-glutamyltransferase 2	0.001	1	1	1	1	77.3
P22061	Protein-L-isoaspartate(D-aspartate) O-methyltransferase	0	16	3	3	3	24.6
P00734	Prothrombin	0	9	4	8	4	70
P06454	Prothymosin alpha	0	25	3	5	3	12.2
P61457	Pterin-4-alpha-carbinolamine dehydratase	0	29	3	4	3	12
P55786	Puromycin-sensitive aminopeptidase	0	22	17	21	17	103.2
A6NEC2	Puromycin-sensitive aminopeptidase-like protein	0	9	4	6	4	53.7
Q6NVV1	Putative 60S ribosomal protein L13a protein RPL13AP3	0.001	19	2	2	2	12.1
A6NMY6	Putative annexin A2-like protein	0	31	12	14	12	38.6
Q5VTE0	Putative elongation factor 1-alpha-like 3	0	44	17	45	7	50.2
Q58FF3	Putative endoplasmin-like protein	0	14	7	12	7	45.8
Q2VIR3	Putative eukaryotic translation initiation factor 2 subunit 3-like protein	0	8	4	4	4	51.2
A8MUU1	Putative fatty acid-binding protein 5-like protein 3	0.001	21	1	1	1	11.3
P48741	Putative heat shock 70 kDa protein 7	0	16	5	10	3	40.2
Q58FG1	Putative heat shock protein HSP 90-alpha A4	0	5	2	8	1	47.7
Q58FG0	Putative heat shock protein HSP 90-alpha A5	0	16	6	20	3	38.7
Q58FF8	Putative heat shock protein HSP 90-beta 2	0	20	8	17	5	44.3
Q58FF6	Putative heat shock protein HSP 90-beta 4	0	7	4	13	1	58.2
Q58FF7	Putative heat shock protein HSP 90-beta-3	0	15	12	28	7	68.3
B2RPK0	Putative high mobility group protein B1-like 1	0	12	2	2	2	24.2
O60361	Putative nucleoside diphosphate kinase	0	39	5	11	3	15.5
Q8NHP8	Putative phospholipase B-like 2	0.008	1	1	1	1	65.4
Q8IZP2	Putative protein FAM10A4	0.001	8	2	3	2	27.4
Q8NFI4	Putative protein FAM10A5	0	11	4	5	4	41.4
Q92928	Putative Ras-related protein Rab-1C	0	27	6	12	2	22
Q5JXB2	Putative ubiquitin-conjugating enzyme E2 N-like	0	12	2	3	2	17.4
Q96GD0	Pyridoxal phosphate phosphatase	0.002	6	1	1	1	31.7
Q53H96	Pyrroline-5-carboxylate reductase 3	0.001	4	1	1	1	28.6
P08559	Pyruvate dehydrogenase E1 component subunit alpha, somatic form, mitochondrial	0.001	2	1	1	1	43.3
P11177	Pyruvate dehydrogenase E1 component subunit beta, mitochondrial	0.009	2	1	1	1	39.2
P30613	Pyruvate kinase PKLR	0	2	1	5	1	61.8
P14618	Pyruvate kinase PKM	0	60	27	101	27	57.9
Q08257	Quinone oxidoreductase	0	5	2	3	2	35.2
P31150	Rab GDP dissociation inhibitor alpha	0	28	11	15	7	50.6
P50395	Rab GDP dissociation inhibitor beta	0	32	13	21	9	50.6
Q9H5N1	Rab GTPase-binding effector protein 2	0.001	3	2	2	2	63.5
Q7Z6M1	Rab9 effector protein with kelch motifs	0.001	3	1	1	1	40.5
P31749	RAC-alpha serine/threonine-protein kinase	0	7	4	4	4	55.7
P31751	RAC-beta serine/threonine-protein kinase	0.001	3	2	2	2	55.7
Q9Y243	RAC-gamma serine/threonine-protein kinase	0	4	2	2	2	55.7
P35241	Radixin	0	13	11	18	2	68.5
Q9H6Z4	Ran-binding protein 3	0.001	2	1	1	1	60.2
O60518	Ran-binding protein 6	0.01	1	1	1	1	124.6
P52306	Rap1 GTPase-GDP dissociation stimulator 1	0	10	5	6	5	66.3
P46940	Ras GTPase-activating-like protein IQGAP1	0	8	11	12	11	189.1
Q13576	Ras GTPase-activating-like protein IQGAP2	0.004	1	1	1	1	180.5
Q86VI3	Ras GTPase-activating-like protein IQGAP3	0	1	2	2	2	184.6
Q15404	Ras suppressor protein 1	0.003	6	1	1	1	31.5
P63000	Ras-related C3 botulinum toxin substrate 1	0	34	7	17	6	21.4
P15153	Ras-related C3 botulinum toxin substrate 2	0	14	3	5	2	21.4
P60763	Ras-related C3 botulinum toxin substrate 3	0	15	3	8	2	21.4
P61026	Ras-related protein Rab-10	0	28	5	8	3	22.5
P62491	Ras-related protein Rab-11A	0	34	7	10	7	24.4
Q15907	Ras-related protein Rab-11B	0	47	9	12	9	24.5
P61106	Ras-related protein Rab-14	0	58	11	19	10	23.9
P62820	Ras-related protein Rab-1A	0	53	11	19	4	22.7
Q9H0U4	Ras-related protein Rab-1B	0	49	10	18	3	22.2
Q9UL25	Ras-related protein Rab-21	0	10	2	2	2	24.3
P61019	Ras-related protein Rab-2A	0	33	7	11	7	23.5
Q8WUD1	Ras-related protein Rab-2B	0	16	4	7	4	24.2
P20336	Ras-related protein Rab-3A	0	40	7	17	4	25
P20337	Ras-related protein Rab-3B	0	21	4	10	1	24.7
Q96E17	Ras-related protein Rab-3C	0	26	5	11	2	25.9
O95716	Ras-related protein Rab-3D	0	21	4	12	1	24.3
P61018	Ras-related protein Rab-4B	0	15	3	6	2	23.6
P20339	Ras-related protein Rab-5A	0	30	5	6	2	23.6
P61020	Ras-related protein Rab-5B	0	20	4	5	1	23.7
P51148	Ras-related protein Rab-5C	0	30	5	6	2	23.5
P20340	Ras-related protein Rab-6A	0	29	5	12	2	23.6
Q9NRW1	Ras-related protein Rab-6B	0	22	4	10	1	23.4
P51149	Ras-related protein Rab-7a	0	38	7	9	7	23.5
P61006	Ras-related protein Rab-8A	0	17	4	8	1	23.7
Q92930	Ras-related protein Rab-8B	0	21	5	9	2	23.6
P62834	Ras-related protein Rap-1A	0	6	1	2	1	21
P61224	Ras-related protein Rap-1b	0	21	3	5	3	20.8
A6NIZ1	Ras-related protein Rap-1b-like protein	0	15	2	3	2	20.9
Q9Y3L5	Ras-related protein Rap-2c	0.001	5	1	2	1	20.7
P10301	Ras-related protein R-Ras	0.001	5	1	1	1	23.5
P62070	Ras-related protein R-Ras2	0.001	5	1	1	1	23.4
Q9NQG5	Regulation of nuclear pre-mRNA domain-containing protein 1B	0.001	8	2	2	2	36.9
P27694	Replication protein A 70 kDa DNA-binding subunit	0.001	3	2	2	2	68.1
Q15293	Reticulocalbin-1	0.001	5	1	1	1	38.9
Q96D15	Reticulocalbin-3	0	9	3	3	3	37.5
Q16799	Reticulon-1	0.009	1	1	1	1	83.6
Q9NQC3	Reticulon-4	0.002	1	1	1	1	129.9
P00352	Retinal dehydrogenase 1	0	19	11	31	10	54.8
O94788	Retinal dehydrogenase 2	0	17	8	8	6	56.7
O75106	Retina-specific copper amine oxidase	0.003	1	1	1	1	83.6
Q99969	Retinoic acid receptor responder protein 2	0	7	1	1	1	18.6
P09455	Retinol-binding protein 1	0.001	13	2	2	2	15.8
P52565	Rho GDP-dissociation inhibitor 1	0	41	6	10	6	23.2
P52566	Rho GDP-dissociation inhibitor 2	0.006	3	1	1	1	23
Q9NRY4	Rho GTPase-activating protein 35	0.008	0	1	2	1	170.4
P08134	Rho-related GTP-binding protein RhoC	0	25	5	7	1	22
P52758	Ribonuclease UK114	0	15	2	2	2	14.5
P60891	Ribose-phosphate pyrophosphokinase 1	0	18	4	4	4	34.8
P11908	Ribose-phosphate pyrophosphokinase 2	0.001	9	2	2	2	34.7
P23443	Ribosomal protein S6 kinase beta-1	0.006	2	1	1	1	59.1
Q9UBS0	Ribosomal protein S6 kinase beta-2	0.006	2	1	1	1	53.4
Q9Y3A5	Ribosome maturation protein SBDS	0	7	2	2	2	28.7
Q9P2E9	Ribosome-binding protein 1	0	16	4	4	4	152.4
Q96E39	RNA binding motif protein, X-linked-like-1	0.001	3	1	1	1	42.1
P38159	RNA-binding motif protein, X chromosome	0	5	2	2	2	42.3
Q9NTZ6	RNA-binding protein 12	0.003	1	1	1	1	97.3
Q9Y5S9	RNA-binding protein 8A	0	9	2	2	2	19.9
Q5TZA2	Rootletin	0.006	0	1	2	1	228.4
Q9Y265	RuvB-like 1	0	6	2	3	2	50.2
Q9Y230	RuvB-like 2	0	5	2	3	2	51.1
Q00266	S-adenosylmethionine synthase isoform type-1	0	8	2	2	2	43.6
P31153	S-adenosylmethionine synthase isoform type-2	0	16	6	6	6	43.6
P82979	SAP domain-containing ribonucleoprotein	0.006	4	1	1	1	23.7
Q15424	Scaffold attachment factor B1	0.004	1	1	1	1	102.6
Q14151	Scaffold attachment factor B2	0.004	1	1	1	1	107.4
Q8WVM8	Sec1 family domain-containing protein 1	0.001	5	2	2	2	72.3
Q12765	Secernin-1	0	7	3	3	3	46.4
Q96FV2	Secernin-2	0.01	3	1	1	1	46.6
P13521	Secretogranin-2	0	10	6	12	6	70.9
Q8WXD2	Secretogranin-3	0	10	7	9	7	53
Q9UHJ6	Sedoheptulokinase	0.001	3	1	2	1	51.5
Q13228	Selenium-binding protein 1	0	13	6	9	6	52.4
O75326	Semaphorin-7A	0	5	3	3	3	74.8
Q9NVA2	Septin-11	0	21	8	10	5	49.4
Q15019	Septin-2	0	10	4	5	4	41.5
Q14141	Septin-6	0	16	7	9	4	49.7
Q16181	Septin-7	0	16	6	8	5	50.6
Q92599	Septin-8	0	8	4	5	1	55.7
Q9UHD8	Septin-9	0	8	4	6	4	65.4
P34897	Serine hydroxymethyltransferase, mitochondrial	0	18	9	9	9	56
O95084	Serine protease 23	0.001	7	2	2	2	43
Q92743	Serine protease HTRA1	0	12	7	9	7	51.3
Q13153	Serine/threonine-protein kinase PAK 1	0.001	6	2	2	2	60.6
Q13177	Serine/threonine-protein kinase PAK 2	0	8	3	3	3	58
O75914	Serine/threonine-protein kinase PAK 3	0.001	5	2	2	2	62.3
P63151	Serine/threonine-protein phosphatase 2A 55 kDa regulatory subunit B alpha isoform	0.001	4	2	2	2	51.7
Q66LE6	Serine/threonine-protein phosphatase 2A 55 kDa regulatory subunit B delta isoform	0.001	4	2	2	2	52
P30153	Serine/threonine-protein phosphatase 2A 65 kDa regulatory subunit A alpha isoform	0	18	10	11	10	65.3
P30154	Serine/threonine-protein phosphatase 2A 65 kDa regulatory subunit A beta isoform	0.003	2	1	1	1	66.2
Q15257	Serine/threonine-protein phosphatase 2A activator	0	8	3	4	3	40.6
P67775	Serine/threonine-protein phosphatase 2A catalytic subunit alpha isoform	0	17	4	4	4	35.6
P62714	Serine/threonine-protein phosphatase 2A catalytic subunit beta isoform	0	13	3	3	3	35.6
Q08209	Serine/threonine-protein phosphatase 2B catalytic subunit alpha isoform	0.004	3	1	1	1	58.7
P53041	Serine/threonine-protein phosphatase 5	0	14	6	7	5	56.8
P62136	Serine/threonine-protein phosphatase PP1-alpha catalytic subunit	0	34	9	13	1	37.5
P62140	Serine/threonine-protein phosphatase PP1-beta catalytic subunit	0	42	11	15	3	37.2
Q9Y3F4	Serine-threonine kinase receptor-associated protein	0	12	4	5	4	38.4
P49591	Serine--tRNA ligase, cytoplasmic	0	15	6	7	6	58.7
P02787	Serotransferrin	0	78	62	684	62	77
P36952	Serpin B5	0.004	3	1	1	1	42.1
P50454	Serpin H1	0.006	2	1	1	1	46.4
P02768	Serum albumin	0	23	16	121	16	69.3
P35542	Serum amyloid A-4 protein	0	13	2	4	2	14.7
P04278	Sex hormone-binding globulin	0	6	3	3	3	43.8
P10768	S-formylglutathione hydrolase	0	8	3	8	3	31.4
O75368	SH3 domain-binding glutamic acid-rich-like protein	0	25	2	2	2	12.8
Q9H299	SH3 domain-binding glutamic acid-rich-like protein 3	0.001	32	3	3	3	10.4
Q9NR45	Sialic acid synthase	0	21	7	10	7	40.3
P42224	Signal transducer and activator of transcription 1-alpha/beta	0	7	6	6	6	87.3
Q04837	Single-stranded DNA-binding protein, mitochondrial	0.001	5	1	3	1	17.2
O43765	Small glutamine-rich tetratricopeptide repeat-containing protein alpha	0.001	4	1	1	1	34
P62304	Small nuclear ribonucleoprotein E	0.001	13	1	1	1	10.8
P62314	Small nuclear ribonucleoprotein Sm D1	0.003	11	1	1	1	13.3
P61956	Small ubiquitin-related modifier 2	0.001	13	1	2	1	10.9
P55854	Small ubiquitin-related modifier 3	0.001	12	1	2	1	11.6
Q6EEV6	Small ubiquitin-related modifier 4	0.001	13	1	2	1	10.7
Q13126	S-methyl-5'-thioadenosine phosphorylase	0	13	3	3	3	31.2
P05023	Sodium/potassium-transporting ATPase subunit alpha-1	0	13	11	12	11	112.8
P50993	Sodium/potassium-transporting ATPase subunit alpha-2	0	7	6	6	6	112.2
P13637	Sodium/potassium-transporting ATPase subunit alpha-3	0	8	6	6	6	111.7
Q13733	Sodium/potassium-transporting ATPase subunit alpha-4	0	4	3	3	3	114.1
P05026	Sodium/potassium-transporting ATPase subunit beta-1	0.006	2	1	1	1	35
Q00796	Sorbitol dehydrogenase	0.001	3	1	1	1	38.3
Q13596	Sorting nexin-1	0.006	2	1	1	1	59
Q9UMY4	Sorting nexin-12	0.001	12	2	2	2	19.7
O60749	Sorting nexin-2	0	5	2	2	2	58.4
Q96L92	Sorting nexin-27	0.008	2	1	1	1	61.2
O60493	Sorting nexin-3	0	15	2	2	2	18.8
Q9UNH7	Sorting nexin-6	0	6	3	3	3	46.6
P09486	SPARC	0	45	13	25	13	34.6
Q14515	SPARC-like protein 1	0.001	2	1	1	1	75.2
Q13813	Spectrin alpha chain, non-erythrocytic 1	0	25	60	69	60	284.4
P11277	Spectrin beta chain, erythrocytic	0.006	0	1	1	1	246.3
Q01082	Spectrin beta chain, non-erythrocytic 1	0	8	19	23	19	274.4
O15020	Spectrin beta chain, non-erythrocytic 2	0.001	1	2	2	2	271.2
P19623	Spermidine synthase	0.001	3	1	1	1	33.8
P52788	Spermine synthase	0.003	2	1	1	1	41.2
P63208	S-phase kinase-associated protein 1	0.001	16	2	2	2	18.6
Q13838	Spliceosome RNA helicase DDX39B	0	12	6	6	6	49
Q12874	Splicing factor 3A subunit 3	0.004	3	1	1	1	58.8
Q15393	Splicing factor 3B subunit 3	0	2	3	4	3	135.5
P26368	Splicing factor U2AF 65 kDa subunit	0.002	2	1	1	1	53.5
Q9BUD6	Spondin-2	0	14	4	6	4	35.8
Q8WW59	SPRY domain-containing protein 4	0.009	4	1	1	1	23.1
Q15020	Squamous cell carcinoma antigen recognized by T-cells 3	0	3	3	3	3	109.9
Q7KZF4	Staphylococcal nuclease domain-containing protein 1	0	3	2	2	2	101.9
P16949	Stathmin	0	25	4	8	4	17.3
Q93045	Stathmin-2	0	5	1	4	1	20.8
P38646	Stress-70 protein, mitochondrial	0	14	9	11	8	73.6
P31948	Stress-induced-phosphoprotein 1	0	20	14	17	14	62.6
P31040	Succinate dehydrogenase [ubiquinone] flavoprotein subunit, mitochondrial	0	4	2	2	2	72.6
P51649	Succinate-semialdehyde dehydrogenase, mitochondrial	0.001	5	2	2	2	57.2
P53597	Succinyl-CoA ligase [ADP/GDP-forming] subunit alpha, mitochondrial	0	12	4	7	4	36.2
Q9P2R7	Succinyl-CoA ligase [ADP-forming] subunit beta, mitochondrial	0	4	2	2	2	50.3
P55809	Succinyl-CoA:3-ketoacid coenzyme A transferase 1, mitochondrial	0	8	4	7	4	56.1
Q9BYC2	Succinyl-CoA:3-ketoacid coenzyme A transferase 2, mitochondrial	0.004	2	1	1	1	56.1
O00391	Sulfhydryl oxidase 1	0	6	4	5	4	82.5
P51687	Sulfite oxidase, mitochondrial	0.009	1	1	1	1	60.2
Q9BR01	Sulfotransferase 4A1	0.001	6	1	1	1	33.1
Q9UBE0	SUMO-activating enzyme subunit 1	0	7	3	3	3	38.4
Q9UBT2	SUMO-activating enzyme subunit 2	0	12	8	10	8	71.2
P63279	SUMO-conjugating enzyme UBC9	0	15	4	5	4	18
P00441	Superoxide dismutase [Cu-Zn]	0	22	3	3	3	15.9
P04179	Superoxide dismutase [Mn], mitochondrial	0	10	2	4	2	24.7
P78539	Sushi repeat-containing protein SRPX	0.001	5	2	2	2	51.5
O60687	Sushi repeat-containing protein SRPX2	0.001	5	2	2	2	52.9
P17600	Synapsin-1	0	4	3	4	3	74.1
Q99536	Synaptic vesicle membrane protein VAT-1 homolog	0	25	8	15	8	41.9
Q9HCJ6	Synaptic vesicle membrane protein VAT-1 homolog-like	0	22	8	9	8	45.9
P21579	Synaptotagmin-1	0	13	6	8	4	47.5
Q8N9I0	Synaptotagmin-2	0	5	3	4	1	46.8
O00445	Synaptotagmin-5	0	14	6	8	4	42.9
P61764	Syntaxin-binding protein 1	0.001	3	2	2	2	67.5
O00560	Syntenin-1	0.006	4	1	1	1	32.4
Q9Y490	Talin-1	0	13	28	29	24	269.6
Q9Y4G6	Talin-2	0	2	6	6	2	271.4
O60784	Target of Myb protein 1	0.01	2	1	1	1	53.8
O14907	Tax1-binding protein 3	0.009	14	1	1	1	13.7
P17987	T-complex protein 1 subunit alpha	0	7	4	4	4	60.3
P78371	T-complex protein 1 subunit beta	0	7	4	4	4	57.5
P50991	T-complex protein 1 subunit delta	0	20	10	11	9	57.9
P48643	T-complex protein 1 subunit epsilon	0	9	5	6	4	59.6
Q99832	T-complex protein 1 subunit eta	0	12	7	7	7	59.3
P49368	T-complex protein 1 subunit gamma	0	10	5	7	5	60.5
P50990	T-complex protein 1 subunit theta	0	24	12	14	12	59.6
P40227	T-complex protein 1 subunit zeta	0	9	5	6	5	58
Q92526	T-complex protein 1 subunit zeta-2	0.001	2	1	2	1	57.8
P24821	Tenascin	0	12	21	57	21	240.7
Q08629	Testican-1	0.001	2	1	1	1	49.1
P05452	Tetranectin	0	16	2	2	2	22.5
P41732	Tetraspanin-7	0.001	8	2	3	2	27.6
Q9BU02	Thiamine-triphosphatase	0.008	4	1	1	1	25.6
P52888	Thimet oligopeptidase	0	7	5	6	5	78.8
P10599	Thioredoxin	0	32	3	9	3	11.7
O95881	Thioredoxin domain-containing protein 12	0	14	2	2	2	19.2
Q16881	Thioredoxin reductase 1, cytoplasmic	0	4	3	4	3	70.9
P30048	Thioredoxin-dependent peroxide reductase, mitochondrial	0	7	2	2	2	27.7
O43396	Thioredoxin-like protein 1	0	24	5	5	5	32.2
Q16762	Thiosulfate sulfurtransferase	0	15	4	6	4	33.4
P26639	Threonine--tRNA ligase, cytoplasmic	0	8	5	6	5	83.4
P07996	Thrombospondin-1	0	38	40	116	39	129.3
P35442	Thrombospondin-2	0	9	8	17	7	129.9
P35443	Thrombospondin-4	0	3	2	3	1	105.8
P63313	Thymosin beta-10	0.001	48	2	6	1	5
P62328	Thymosin beta-4	0	48	3	8	2	5.1
P01222	Thyrotropin subunit beta	0.004	8	1	1	1	15.6
P05543	Thyroxine-binding globulin	0.001	4	2	3	2	46.3
Q8WZ42	Titin	0.006	0	1	1	1	3813.7
Q9H0E2	Toll-interacting protein	0.002	5	1	1	1	30.3
Q96S44	TP53-regulating kinase	0.001	4	1	1	1	28.1
Q56UQ5	TPT1-like protein	0	14	2	4	2	15.7
Q9UQ10	Trans-1,2-dihydrobenzene-1,2-diol dehydrogenase	0	7	2	3	2	36.4
P37837	Transaldolase	0	22	8	9	8	37.5
Q15369	Transcription elongation factor B polypeptide 1	0.001	15	2	2	2	12.5
Q15370	Transcription elongation factor B polypeptide 2	0	23	3	3	3	13.1
Q00577	Transcriptional activator protein Pur-alpha	0	26	6	8	6	34.9
P02786	Transferrin receptor protein 1	0	2	2	3	2	84.8
Q9UP52	Transferrin receptor protein 2	0.002	1	1	1	1	88.7
Q15582	Transforming growth factor-beta-induced protein ig-h3	0	26	17	30	17	74.6
P61586	Transforming protein RhoA	0	31	6	8	2	21.8
Q01995	Transgelin	0	53	11	37	11	22.6
P37802	Transgelin-2	0	21	4	6	4	22.4
Q9UI15	Transgelin-3	0	10	2	2	2	22.5
P55072	Transitional endoplasmic reticulum ATPase	0	46	28	54	28	89.3
P29401	Transketolase	0	17	11	17	11	67.8
Q14232	Translation initiation factor eIF-2B subunit alpha	0	11	3	3	3	33.7
P13693	Translationally-controlled tumor protein	0	24	4	6	4	19.6
Q15631	Translin	0	14	3	3	3	26.2
Q9BYE2	Transmembrane protease serine 13	0.001	1	1	2	1	63.1
P40939	Trifunctional enzyme subunit alpha, mitochondrial	0	4	3	3	3	82.9
P55084	Trifunctional enzyme subunit beta, mitochondrial	0.001	2	1	1	1	51.3
Q3LXA3	Triokinase/FMN cyclase	0	10	4	6	4	58.9
P60174	Triosephosphate isomerase	0	63	14	42	14	30.8
O14773	Tripeptidyl-peptidase 1	0	5	3	3	3	61.2
P29144	Tripeptidyl-peptidase 2	0.001	1	2	2	2	138.3
Q9Y3I0	tRNA-splicing ligase RtcB homolog	0.001	5	2	2	2	55.2
Q9NZR1	Tropomodulin-2	0.004	2	1	5	1	39.6
P09493	Tropomyosin alpha-1 chain	0	47	19	89	7	32.7
P06753	Tropomyosin alpha-3 chain	0	41	16	65	6	32.9
P67936	Tropomyosin alpha-4 chain	0	53	18	59	7	28.5
P07951	Tropomyosin beta chain	0	43	18	80	3	32.8
P63316	Troponin C, slow skeletal and cardiac muscles	0.008	11	1	1	1	18.4
Q9Y4C2	TRPM8 channel-associated factor 1	0.009	1	1	1	1	102.1
P07477	Trypsin-1	0.001	3	1	2	1	26.5
P35030	Trypsin-3	0.001	4	1	1	1	32.5
P23381	Tryptophan--tRNA ligase, cytoplasmic	0	11	5	6	5	53.1
Q71U36	Tubulin alpha-1A chain	0	39	14	23	1	50.1
P68363	Tubulin alpha-1B chain	0	39	14	22	1	50.1
Q9BQE3	Tubulin alpha-1C chain	0	35	13	22	1	49.9
Q13748	Tubulin alpha-3C/D chain	0	34	12	20	1	49.9
Q6PEY2	Tubulin alpha-3E chain	0	30	10	18	1	49.8
P68366	Tubulin alpha-4A chain	0	31	11	17	1	49.9
Q9NY65	Tubulin alpha-8 chain	0	25	8	14	1	50.1
P07437	Tubulin beta chain	0	36	13	19	2	49.6
Q13885	Tubulin beta-2A chain	0	30	11	16	1	49.9
P04350	Tubulin beta-4A chain	0	25	9	12	2	49.6
P68371	Tubulin beta-4B chain	0	36	13	18	3	49.8
Q3ZCM7	Tubulin beta-8 chain	0	11	5	5	1	49.7
Q9BW30	Tubulin polymerization-promoting protein family member 3	0	18	3	3	3	19
Q99426	Tubulin-folding cofactor B	0.001	4	1	1	1	27.3
Q14166	Tubulin--tyrosine ligase-like protein 12	0.001	3	2	2	2	74.4
P98066	Tumor necrosis factor-inducible gene 6 protein	0.001	9	2	2	2	31.2
Q12792	Twinfilin-1	0.003	2	1	1	1	40.3
Q6IBS0	Twinfilin-2	0.001	4	2	2	2	39.5
P09012	U1 small nuclear ribonucleoprotein A	0.006	3	1	1	1	31.3
P08579	U2 small nuclear ribonucleoprotein B''	0.006	4	1	1	1	25.5
Q96DI7	U5 small nuclear ribonucleoprotein 40 kDa protein	0.009	3	1	1	1	39.3
Q9Y333	U6 snRNA-associated Sm-like protein LSm2	0.004	7	1	1	1	10.8
P62310	U6 snRNA-associated Sm-like protein LSm3	0	32	2	3	2	11.8
Q9Y4Z0	U6 snRNA-associated Sm-like protein LSm4	0.001	9	1	1	1	15.3
P62312	U6 snRNA-associated Sm-like protein LSm6	0.002	11	1	1	1	9.1
Q9UK45	U6 snRNA-associated Sm-like protein LSm7	0.001	8	1	1	1	11.6
O95777	U6 snRNA-associated Sm-like protein LSm8	0.008	7	1	1	1	10.4
P54578	Ubiquitin carboxyl-terminal hydrolase 14	0.001	2	1	1	1	56
Q93009	Ubiquitin carboxyl-terminal hydrolase 7	0.002	1	1	1	1	128.2
P09936	Ubiquitin carboxyl-terminal hydrolase isozyme L1	0	32	8	26	8	24.8
P15374	Ubiquitin carboxyl-terminal hydrolase isozyme L3	0	22	3	3	3	26.2
Q96FW1	Ubiquitin thioesterase OTUB1	0	18	4	5	4	31.3
P62979	Ubiquitin-40S ribosomal protein S27a	0	38	6	40	6	18
P62987	Ubiquitin-60S ribosomal protein L40	0	46	6	40	6	14.7
P62837	Ubiquitin-conjugating enzyme E2 D2	0	7	1	2	1	16.7
P61077	Ubiquitin-conjugating enzyme E2 D3	0	12	2	3	2	16.7
P61086	Ubiquitin-conjugating enzyme E2 K	0	14	2	2	2	22.4
P68036	Ubiquitin-conjugating enzyme E2 L3	0	27	3	4	3	17.9
P61088	Ubiquitin-conjugating enzyme E2 N	0	30	4	5	4	17.1
Q13404	Ubiquitin-conjugating enzyme E2 variant 1	0	7	1	2	1	16.5
Q15819	Ubiquitin-conjugating enzyme E2 variant 2	0	7	1	2	1	16.4
P61960	Ubiquitin-fold modifier 1	0.001	18	1	1	1	9.1
Q9Y3C8	Ubiquitin-fold modifier-conjugating enzyme 1	0.006	5	1	1	1	19.4
P22314	Ubiquitin-like modifier-activating enzyme 1	0	17	15	17	15	117.8
A0AVT1	Ubiquitin-like modifier-activating enzyme 6	0	3	4	4	4	117.9
O95352	Ubiquitin-like modifier-activating enzyme ATG7	0.008	1	1	1	1	77.9
Q14376	UDP-glucose 4-epimerase	0	7	2	2	2	38.3
Q9NYU2	UDP-glucose:glycoprotein glucosyltransferase 1	0.004	1	1	1	1	177.1
P30085	UMP-CMP kinase	0	16	3	3	3	22.2
Q9Y224	UPF0568 protein C14orf166	0.009	3	1	1	1	28.1
Q6UXG2	UPF0577 protein KIAA1324	0.004	1	1	1	1	111.3
Q9H3H3	UPF0696 protein C11orf68	0.009	4	1	1	1	27.3
P06132	Uroporphyrinogen decarboxylase	0.003	4	1	1	1	40.8
Q16851	UTP--glucose-1-phosphate uridylyltransferase	0	24	12	14	12	56.9
P54725	UV excision repair protein RAD23 homolog A	0	5	2	4	1	39.6
P54727	UV excision repair protein RAD23 homolog B	0	7	3	4	2	43.1
O75436	Vacuolar protein sorting-associated protein 26A	0.002	6	1	1	1	38.1
Q9UBQ0	Vacuolar protein sorting-associated protein 29	0	16	3	3	3	20.5
Q96QK1	Vacuolar protein sorting-associated protein 35	0	7	5	5	5	91.6
O75351	Vacuolar protein sorting-associated protein 4B	0.006	2	1	1	1	49.3
Q9BRG1	Vacuolar protein-sorting-associated protein 25	0.001	6	1	1	1	20.7
P26640	Valine--tRNA ligase	0	6	7	8	7	140.4
P01185	Vasopressin-neurophysin 2-copeptin	0	22	4	22	3	17.3
P13611	Versican core protein	0	4	13	28	13	372.6
P63027	Vesicle-associated membrane protein 2	0	21	2	3	2	12.7
Q15836	Vesicle-associated membrane protein 3	0	24	2	3	2	11.3
P46459	Vesicle-fusing ATPase	0	4	3	4	3	82.5
Q12907	Vesicular integral-membrane protein VIP36	0.001	3	1	1	1	40.2
P08670	Vimentin	0	46	20	65	17	53.6
P18206	Vinculin	0	31	35	46	35	123.7
P02774	Vitamin D-binding protein	0	12	4	16	4	52.9
P04004	Vitronectin	0	5	2	7	2	54.3
P54289	Voltage-dependent calcium channel subunit alpha-2/delta-1	0	2	2	2	2	124.5
P04275	von Willebrand factor	0.006	0	1	1	1	309.1
O00534	von Willebrand factor A domain-containing protein 5A	0.001	2	1	1	1	86.4
Q93050	V-type proton ATPase 116 kDa subunit a isoform 1	0	5	4	4	4	96.4
Q9HBG4	V-type proton ATPase 116 kDa subunit a isoform 4	0.009	1	1	1	1	96.3
P38606	V-type proton ATPase catalytic subunit A	0	17	10	15	10	68.3
P21281	V-type proton ATPase subunit B, brain isoform	0	23	9	10	9	56.5
P15313	V-type proton ATPase subunit B, kidney isoform	0.001	5	2	2	2	56.8
P21283	V-type proton ATPase subunit C 1	0	12	5	5	5	43.9
Q9Y5K8	V-type proton ATPase subunit D	0	7	2	2	2	28.2
P61421	V-type proton ATPase subunit d 1	0	8	3	3	3	40.3
P36543	V-type proton ATPase subunit E 1	0	16	4	5	4	26.1
Q16864	V-type proton ATPase subunit F	0	10	1	2	1	13.4
Q9UI12	V-type proton ATPase subunit H	0	11	4	4	4	55.8
Q12768	WASH complex subunit strumpellin	0.001	1	1	1	1	134.2
Q8IWB7	WD repeat and FYVE domain-containing protein 1	0.009	3	1	1	1	46.3
O75083	WD repeat-containing protein 1	0	25	12	18	12	66.2
Q9BZH6	WD repeat-containing protein 11	0.004	1	1	4	1	136.6
Q9H1Z4	WD repeat-containing protein 13	0	5	2	2	2	53.7
Q9GZS3	WD repeat-containing protein 61	0	4	1	2	1	33.6
Q9NQW7	Xaa-Pro aminopeptidase 1	0	9	5	5	5	69.9
P47989	Xanthine dehydrogenase/oxidase	0	4	6	7	6	146.3

## Sheet: S2B
Supplementary Table S2B. Information of identified proteins (Group 2)
Uniprot accession No.	Proteins	Exp. q-value	Sequence coverage (%)	No. of Peptides	No. of PSMs	No. of Unique Peptides	MW [kDa]
Q04446	1,4-alpha-glucan-branching enzyme	0	2	2	2	2	80.4
P61604	10 kDa heat shock protein, mitochondrial	0	20	2	3	2	10.9
P31946	14-3-3 protein beta/alpha	0	16	4	8	1	28.1
P62258	14-3-3 protein epsilon	0	37	8	14	6	29.2
P61981	14-3-3 protein gamma	0	14	4	8	1	28.3
P31947	14-3-3 protein sigma	0	13	4	8	1	27.8
P27348	14-3-3 protein theta	0	33	7	11	4	27.7
P63104	14-3-3 protein zeta/delta	0	21	5	9	3	27.7
Q4KWH8	1-phosphatidylinositol 4,5-bisphosphate phosphodiesterase eta-1	0.001	0	1	1	1	189.1
Q16698	2,4-dienoyl-CoA reductase, mitochondrial	0	5	1	1	1	36
P62333	26S protease regulatory subunit 10B	0.005	3	1	1	1	44.1
P62191	26S protease regulatory subunit 4	0	5	1	1	1	49.2
O00232	26S proteasome non-ATPase regulatory subunit 12	0	2	1	3	1	52.9
Q13200	26S proteasome non-ATPase regulatory subunit 2	0	10	6	6	6	100.1
O43242	26S proteasome non-ATPase regulatory subunit 3	0.003	2	1	1	1	60.9
Q16401	26S proteasome non-ATPase regulatory subunit 5	0	3	1	1	1	56.2
P51665	26S proteasome non-ATPase regulatory subunit 7	0	3	1	2	1	37
Q13442	28 kDa heat- and acid-stable phosphoprotein	0	8	1	1	1	20.6
Q02218	2-oxoglutarate dehydrogenase, mitochondrial	0.003	2	1	1	1	115.9
O95861	3'(2'),5'-bisphosphate nucleotidase 1	0	8	2	2	2	33.4
P49406	39S ribosomal protein L19, mitochondrial	0.005	4	1	1	1	33.5
Q99714	3-hydroxyacyl-CoA dehydrogenase type-2	0.001	13	2	2	2	26.9
P31937	3-hydroxyisobutyrate dehydrogenase, mitochondrial	0	7	2	3	2	35.3
P25398	40S ribosomal protein S12	0	18	2	2	2	14.5
P62244	40S ribosomal protein S15a	0	18	2	3	2	14.8
P08708	40S ribosomal protein S17	0	16	1	1	1	15.5
P15880	40S ribosomal protein S2	0	4	1	1	1	31.3
P62851	40S ribosomal protein S25	0.005	7	1	1	1	13.7
P62857	40S ribosomal protein S28	0	17	1	1	1	7.8
P61247	40S ribosomal protein S3a	0	5	1	1	1	29.9
P62701	40S ribosomal protein S4, X isoform	0	11	3	4	3	29.6
P46782	40S ribosomal protein S5	0	7	2	5	2	22.9
P62081	40S ribosomal protein S7	0	6	1	1	1	22.1
P62241	40S ribosomal protein S8	0.001	7	1	1	1	24.2
P46781	40S ribosomal protein S9	0.001	4	1	1	1	22.6
P08865	40S ribosomal protein SA	0	9	2	3	2	32.8
P80404	4-aminobutyrate aminotransferase, mitochondrial	0	3	1	1	1	56.4
P21589	5'-nucleotidase	0	5	2	3	2	63.3
Q9H857	5'-nucleotidase domain-containing protein 2	0.002	3	1	1	1	60.7
P10809	60 kDa heat shock protein, mitochondrial	0	20	7	10	7	61
P10155	60 kDa SS-A/Ro ribonucleoprotein	0.001	2	1	1	1	60.6
P05388	60S acidic ribosomal protein P0	0	4	1	3	1	34.3
P05386	60S acidic ribosomal protein P1	0	14	1	1	1	11.5
P05387	60S acidic ribosomal protein P2	0	22	2	3	2	11.7
Q9Y3U8	60S rib omal protein L36	0.001	10	1	1	1	12.2
P62906	60S ribosomal protein L10a	0	6	1	1	1	24.8
P62913	60S ribosomal protein L11	0	8	1	2	1	20.2
P18621	60S ribosomal protein L17	0	5	1	3	1	21.4
Q02543	60S ribosomal protein L18a	0.005	9	2	2	2	20.7
P62829	60S ribosomal protein L23	0	11	1	1	1	14.9
P83731	60S ribosomal protein L24	0	8	1	1	1	17.8
P46776	60S ribosomal protein L27a	0.001	7	1	1	1	16.6
P39023	60S ribosomal protein L3	0.003	4	1	1	1	46.1
P62888	60S ribosomal protein L30	0.003	10	1	2	1	12.8
P62899	60S ribosomal protein L31	0	11	1	1	1	14.5
P36578	60S ribosomal protein L4	0	7	2	4	2	47.7
P52209	6-phosphogluconate dehydrogenase, decarboxylating	0	5	1	1	1	53.1
O95336	6-phosphogluconolactonase	0.007	3	1	1	1	27.5
P08253	72 kDa type IV collagenase	0	23	12	18	12	73.8
P11021	78 kDa glucose-regulated protein	0	25	15	35	13	72.3
Q76LX8	A disintegrin and metalloproteinase with thrombospondin motifs 13	0.006	1	1	1	1	153.5
P22303	Acetylcholinesterase	0	2	1	1	1	67.8
Q9BTT0	Acidic leucine-rich nuclear phosphoprotein 32 family member E	0	5	2	2	2	30.7
P62736	Actin, aortic smooth muscle	0	25	9	17	2	42
P60709	Actin, cytoplasmic 1	0	59	16	65	7	41.7
Q9NZ32	Actin-related protein 10	0	11	3	3	3	46.3
P61160	Actin-related protein 2	0	4	1	2	1	44.7
Q92747	Actin-related protein 2/3 complex subunit 1A	0	8	2	2	2	41.5
O15143	Actin-related protein 2/3 complex subunit 1B	0.001	3	1	2	1	40.9
O15144	Actin-related protein 2/3 complex subunit 2	0.001	4	1	1	1	34.3
O15145	Actin-related protein 2/3 complex subunit 3	0	14	3	3	3	20.5
P61158	Actin-related protein 3	0	8	3	4	3	47.3
O14561	Acyl carrier protein, mitochondrial	0	10	1	1	1	17.4
P13798	Acylamino-acid-releasing enzyme	0	7	3	3	3	81.2
P07108	Acyl-CoA-binding protein	0	30	3	3	3	10
P49753	Acyl-coenzyme A thioesterase 2, mitochondrial	0	4	1	1	1	53.2
P46108	Adapter molecule crk	0	11	2	2	2	33.8
P07741	Adenine phosphoribosyltransferase	0.002	6	1	1	1	19.6
P23526	Adenosylhomocysteinase	0	2	1	1	1	47.7
P54819	Adenylate kinase 2, mitochondrial	0	10	1	1	1	26.5
P00568	Adenylate kinase isoenzyme 1	0.006	7	1	1	1	21.6
Q01518	Adenylyl cyclase-associated protein 1	0	7	2	2	2	51.9
O95396	Adenylyltransferase and sulfurtransferase MOCS3	0.009	2	1	1	1	49.6
P12236	ADP/ATP translocase 3	0	9	3	3	3	32.8
P61204	ADP-ribosylation factor 3	0	24	4	4	2	20.6
P18085	ADP-ribosylation factor 4	0	16	3	3	1	20.5
Q96BM9	ADP-ribosylation factor-like protein 8A	0	12	1	1	1	21.4
Q9UKK9	ADP-sugar pyrophosphatase	0	9	2	2	2	24.3
O00468	Agrin	0.002	0	1	1	1	217.1
P14550	Alcohol dehydrogenase [NADP(+)]	0	7	2	15	1	36.6
P05091	Aldehyde dehydrogenase, mitochondrial	0	13	3	3	3	56.3
Q06278	Aldehyde oxidase	0.003	1	1	1	1	147.8
P52895	Aldo-keto reductase family 1 member C2	0	4	1	1	1	36.7
P15121	Aldose reductase	0	9	2	14	1	35.8
Q96IU4	Alpha/beta hydrolase domain-containing protein 14B	0	11	2	3	2	22.3
P26572	Alpha-1,3-mannosyl-glycoprotein 2-beta-N-acetylglucosaminyltransferase	0.006	4	1	2	1	50.8
P02763	Alpha-1-acid glycoprotein 1	0	7	1	1	1	23.5
P04217	Alpha-1B-glycoprotein	0.002	5	2	7	2	54.2
P08697	Alpha-2-antiplasmin	0	3	2	2	2	54.5
P02765	Alpha-2-HS-glycoprotein	0	5	3	34	3	39.3
P01023	Alpha-2-macroglobulin	0	4	6	10	4	163.2
P12814	Alpha-actinin-1	0	33	23	52	13	103
O43707	Alpha-actinin-4	0	29	21	44	11	104.8
P04745	Alpha-amylase 1	0	7	3	12	3	57.7
P61163	Alpha-centractin	0	11	3	3	3	42.6
P06733	Alpha-enolase	0	40	12	35	9	47.1
P02771	Alpha-fetoprotein	0	9	5	12	5	68.6
P54802	Alpha-N-acetylglucosaminidase	0.009	1	1	1	1	82.2
P54920	Alpha-soluble NSF attachment protein	0	7	1	1	1	33.2
Q13155	Aminoacyl tRNA synthase complex-interacting multifunctional protein 2	0.007	3	1	1	1	35.3
Q03154	Aminoacylase-1	0.001	3	1	1	1	45.9
Q9H4A4	Aminopeptidase B	0.006	1	1	1	1	72.5
P15144	Aminopeptidase N	0	23	20	37	20	109.5
P05067	Amyloid beta A4 protein	0	5	2	7	2	86.9
Q06481	Amyloid-like protein 2	0	2	1	2	1	86.9
Q9Y5C1	Angiopoietin-related protein 3	0.006	2	1	1	1	53.6
P04083	Annexin A1	0	11	4	4	4	38.7
P07355	Annexin A2	0	40	12	25	12	38.6
P09525	Annexin A4	0	6	2	3	1	35.9
P08758	Annexin A5	0	36	11	35	10	35.9
P08133	Annexin A6	0	17	11	24	11	75.8
P20073	Annexin A7	0	7	2	2	2	52.7
P13928	Annexin A8	0.007	3	1	1	1	36.9
P01008	Antithrombin-III	0	5	3	7	3	52.6
Q10567	AP-1 complex subunit beta-1	0	1	1	1	1	104.6
Q9BXS5	AP-1 complex subunit mu-1	0.005	3	1	1	1	48.6
Q96CW1	AP-2 complex subunit mu	0.002	3	1	1	1	49.6
O00203	AP-3 complex subunit beta-1	0.003	1	1	1	1	121.2
P02647	Apolipoprotein A-I	0	6	1	4	1	30.8
P06727	Apolipoprotein A-IV	0	3	1	1	1	45.4
Q9ULZ3	Apoptosis-associated speck-like protein containing a CARD	0.009	4	1	1	1	21.6
P05089	Arginase-1	0	7	1	2	1	34.7
P54136	Arginine--tRNA ligase, cytoplasmic	0	7	3	3	3	75.3
P04424	Argininosuccinate lyase	0.005	3	1	1	1	51.6
O43776	Asparagine--tRNA ligase, cytoplasmic	0.002	1	1	1	1	62.9
P17174	Aspartate aminotransferase, cytoplasmic	0	7	2	2	2	46.2
P00505	Aspartate aminotransferase, mitochondrial	0	5	1	1	1	47.5
P14868	Aspartate--tRNA ligase, cytoplasmic	0.001	2	1	1	1	57.1
Q9ULA0	Aspartyl aminopeptidase	0.002	3	1	1	1	52.4
Q12797	Aspartyl/asparaginyl beta-hydroxylase	0.002	3	2	2	2	85.8
Q15121	Astrocytic phosphoprotein PEA-15	0	15	2	4	2	15
Q6DD88	Atlastin-3	0	2	1	1	1	60.5
P00846	ATP synthase subunit a	0.001	4	1	1	1	24.8
P25705	ATP synthase subunit alpha, mitochondrial	0	7	3	4	3	59.7
P06576	ATP synthase subunit beta, mitochondrial	0	13	5	9	5	56.5
P53396	ATP-citrate synthase	0	8	5	8	5	120.8
P17858	ATP-dependent 6-phosphofructokinase, liver type	0	4	2	4	2	85
P08237	ATP-dependent 6-phosphofructokinase, muscle type	0	2	1	2	1	85.1
Q01813	ATP-dependent 6-phosphofructokinase, platelet type	0	9	5	8	5	85.5
Q92499	ATP-dependent RNA helicase DDX1	0	4	2	2	2	82.4
Q9UMR2	ATP-dependent RNA helicase DDX19B	0.002	4	1	1	1	53.9
O00571	ATP-dependent RNA helicase DDX3X	0.001	3	1	1	1	73.2
Q9Y2J2	Band 4.1-like protein 3	0.001	2	1	1	1	120.6
P98160	Basement membrane-specific heparan sulfate proteoglycan core protein	0	0	1	1	1	468.5
P15291	Beta-1,4-galactosyltransferase 1	0	10	3	4	3	43.9
P02749	Beta-2-glycoprotein 1	0	5	2	6	2	38.3
P61769	Beta-2-microglobulin	0	17	2	2	2	13.7
P55957	BH3-interacting domain death agonist	0	8	1	1	1	22
O43252	Bifunctional 3'-phosphoadenosine 5'-phosphosulfate synthase 1	0	2	1	1	1	70.8
O95340	Bifunctional 3'-phosphoadenosine 5'-phosphosulfate synthase 2	0	2	1	2	1	69.5
P07814	Bifunctional glutamate/proline--tRNA ligase	0	3	3	3	3	170.5
P31939	Bifunctional purine biosynthesis protein PURH	0	2	1	1	1	64.6
P21810	Biglycan	0	14	4	13	3	41.6
P43251	Biotinidase	0.003	2	1	1	1	61.1
P80723	Brain acid soluble protein 1	0	6	1	1	1	22.7
Q96CX2	BTB/POZ domain-containing protein KCTD12	0.001	4	1	1	1	35.7
P11586	C-1-tetrahydrofolate synthase, cytoplasmic	0.002	2	1	1	1	101.5
P27708	CAD protein	0	3	4	6	4	242.8
P55290	Cadherin-13	0	4	2	2	2	78.2
Q9Y376	Calcium-binding protein 39	0	4	2	3	2	39.8
Q9ULU8	Calcium-dependent secretion activator 1	0	1	1	1	1	152.7
Q9Y2V2	Calcium-regulated heat stable protein 1	0	11	1	1	1	15.9
P62158	Calmodulin	0	41	8	19	8	16.8
P27824	Calnexin	0	5	2	3	2	67.5
P04632	Calpain small subunit 1	0	9	1	1	1	28.3
P17655	Calpain-2 catalytic subunit	0	3	1	1	1	79.9
O15484	Calpain-5	0.001	2	1	1	1	73.1
P51911	Calponin-1	0.001	6	2	2	2	33.2
P27797	Calreticulin	0	35	9	35	9	48.1
P22676	Calretinin	0.001	3	1	1	1	31.5
O43852	Calumenin	0	17	4	9	4	37.1
P17612	cAMP-dependent protein kinase catalytic subunit alpha	0	3	1	1	1	40.6
P31323	cAMP-dependent protein kinase type II-beta regulatory subunit	0	4	1	1	1	46.3
P00918	Carbonic anhydrase 2	0	5	1	4	1	29.2
Q96DG6	Carboxymethylenebutenolidase homolog	0.001	4	1	1	1	28
O75976	Carboxypeptidase D	0.007	1	1	1	1	152.8
P16870	Carboxypeptidase E	0	6	2	2	2	53.1
P15169	Carboxypeptidase N catalytic chain	0	3	1	1	1	52.3
Q9Y646	Carboxypeptidase Q	0.001	2	1	1	1	51.9
O60716	Catenin delta-1	0	2	1	1	1	108.1
P07858	Cathepsin B	0	10	2	4	2	37.8
P07339	Cathepsin D	0	9	3	16	3	44.5
Q6YHK3	CD109 antigen	0	2	2	2	2	161.6
Q13740	CD166 antigen	0	4	2	3	2	65.1
P16070	CD44 antigen	0	3	2	5	2	81.5
P60033	CD81 antigen	0	8	1	1	1	25.8
Q9BY67	Cell adhesion molecule 1	0	3	1	1	1	48.5
Q9ULG6	Cell cycle progression protein 1	0.005	1	1	2	1	87.3
Q9BWS9	Chitinase domain-containing protein 1	0.002	3	1	2	1	44.9
O00299	Chloride intracellular channel protein 1	0	5	1	1	1	26.9
Q9Y696	Chloride intracellular channel protein 4	0	5	1	1	1	28.8
Q6UVK1	Chondroitin sulfate proteoglycan 4	0	1	1	1	1	250.4
P10645	Chromogranin-A	0	8	3	5	3	50.7
O75390	Citrate synthase, mitochondrial	0	6	2	2	2	51.7
Q00610	Clathrin heavy chain 1	0	10	11	14	11	191.5
P12259	Coagulation factor V	0	1	2	2	2	251.5
P53621	Coatomer subunit alpha	0	4	4	4	4	138.3
Q9Y678	Coatomer subunit gamma-1	0	7	3	3	3	97.7
P23528	Cofilin-1	0	27	3	3	3	18.5
Q494V2	Coiled-coil domain-containing protein 37	0.001	1	1	8	1	71.1
P02452	Collagen alpha-1(I) chain	0	5	6	6	6	138.9
P02462	Collagen alpha-1(IV) chain	0	1	1	1	1	160.5
P20908	Collagen alpha-1(V) chain	0	1	1	1	1	183.4
P12109	Collagen alpha-1(VI) chain	0	21	16	21	16	108.5
Q99715	Collagen alpha-1(XII) chain	0	1	3	3	3	332.9
P08123	Collagen alpha-2(I) chain	0	4	5	6	5	129.2
P12110	Collagen alpha-2(VI) chain	0	18	12	27	12	108.5
P12111	Collagen alpha-3(VI) chain	0	18	39	65	39	343.5
Q9BXJ4	Complement C1q tumor necrosis factor-related protein 3	0	5	1	1	1	27
P00736	Complement C1r subcomponent	0	2	1	2	1	80.1
P06681	Complement C2	0	3	2	2	2	83.2
P01024	Complement C3	0	6	7	20	7	187
P0C0L4	Complement C4-A	0.002	1	1	1	1	192.7
P01031	Complement C5	0.005	1	1	1	1	188.2
Q07021	Complement component 1 Q subcomponent-binding protein, mitochondrial	0	5	1	2	1	31.3
P10643	Complement component C7	0.001	1	1	1	1	93.5
P08603	Complement factor H	0.001	1	1	2	1	139
Q9NZB2	Constitutive coactivator of PPAR-gamma-like protein 1	0.001	1	1	1	1	121.8
P61201	COP9 signalosome complex subunit 2	0	5	2	2	2	51.6
Q9BT78	COP9 signalosome complex subunit 4	0.005	2	1	1	1	46.2
Q92905	COP9 signalosome complex subunit 5	0	10	3	4	3	37.6
Q99829	Copine-1	0	3	1	1	1	59
O75131	Copine-3	0.001	3	1	1	1	60.1
O00244	Copper transport protein ATOX1	0	25	1	1	1	7.4
Q9ULV4	Coronin-1C	0	7	3	4	3	53.2
P46109	Crk-like protein	0	9	2	2	2	33.8
Q9Y240	C-type lectin domain family 11 member A	0	8	2	5	2	35.7
Q9UBG0	C-type mannose receptor 2	0	4	4	4	4	166.6
Q13616	Cullin-1	0	3	2	2	2	89.6
Q13620	Cullin-4B	0	1	1	1	1	103.9
Q86VP6	Cullin-associated NEDD8-dissociated protein 1	0.003	1	1	1	1	136.3
P42830	C-X-C motif chemokine 5	0	32	3	14	3	12
P04080	Cystatin-B	0.006	12	1	1	1	11.1
P01034	Cystatin-C	0	22	2	5	2	15.8
P00167	Cytochrome b5	0	7	1	1	1	15.3
O43169	Cytochrome b5 type B	0.005	6	1	1	1	16.3
P22695	Cytochrome b-c1 complex subunit 2, mitochondrial	0	7	2	2	2	48.4
P99999	Cytochrome c	0	10	1	2	1	11.7
P08574	Cytochrome c1, heme protein, mitochondrial	0	4	1	1	1	35.4
P21399	Cytoplasmic aconitate hydratase	0	3	2	2	2	98.3
Q14204	Cytoplasmic dynein 1 heavy chain 1	0	4	13	18	13	532.1
Q07065	Cytoskeleton-associated protein 4	0	11	5	5	5	66
P07585	Decorin	0	13	3	3	2	39.7
Q9UGM3	Deleted in malignant brain tumors 1 protein	0	9	2	2	2	260.6
P13716	Delta-aminolevulinic acid dehydratase	0	6	2	2	2	36.3
P17661	Desmin	0	10	5	10	2	53.5
P60981	Destrin	0.005	7	1	1	1	18.5
P09622	Dihydrolipoyl dehydrogenase, mitochondrial	0	2	1	1	1	54.1
P36957	Dihydrolipoyllysine-residue succinyltransferase component of 2-oxoglutarate dehydrogenase complex, mitochondrial	0	4	2	2	2	48.7
P09417	Dihydropteridine reductase	0	7	1	2	1	25.8
Q16555	Dihydropyrimidinase-related protein 2	0	15	4	5	4	62.3
Q14195	Dihydropyrimidinase-related protein 3	0	3	1	2	1	61.9
P53634	Dipeptidyl peptidase 1	0	2	1	3	1	51.8
P27487	Dipeptidyl peptidase 4	0	3	1	1	1	88.2
Q16832	Discoidin domain-containing receptor 2	0	1	1	1	1	96.7
Q16531	DNA damage-binding protein 1	0	2	3	6	3	126.9
O60884	DnaJ homolog subfamily A member 2	0.002	3	1	1	1	45.7
P25685	DnaJ homolog subfamily B member 1	0.001	4	1	1	1	38
P39656	Dolichyl-diphosphooligosaccharide--protein glycosyltransferase 48 kDa subunit	0	4	2	2	2	50.8
P04843	Dolichyl-diphosphooligosaccharide--protein glycosyltransferase subunit 1	0	7	3	3	3	68.5
P04844	Dolichyl-diphosphooligosaccharide--protein glycosyltransferase subunit 2	0	4	1	2	1	69.2
Q9UJU6	Drebrin-like protein	0.005	3	1	1	1	48.2
Q14203	Dynactin subunit 1	0.001	2	1	2	1	141.6
Q13561	Dynactin subunit 2	0	3	1	1	1	44.2
O00429	Dynamin-1-like protein	0	1	1	1	1	81.8
P63167	Dynein light chain 1, cytoplasmic	0	12	1	1	1	10.4
Q7Z6Z7	E3 ubiquitin-protein ligase HUWE1	0	1	3	3	3	481.6
Q9HCE7	E3 ubiquitin-protein ligase SMURF1	0.009	1	1	1	1	86.1
O95834	Echinoderm microtubule-associated protein-like 2	0	3	1	2	1	70.6
Q13822	Ectonucleotide pyrophosphatase/phosphodiesterase family member 2	0	8	6	6	6	98.9
Q9HCE0	Ectopic P granules protein 5 homolog	0.005	1	1	7	1	292.3
Q12805	EGF-containing fibulin-like extracellular matrix protein 1	0	10	3	4	3	54.6
Q9NZN4	EH domain-containing protein 2	0	14	5	7	4	61.1
Q9H223	EH domain-containing protein 4	0	4	2	3	1	61.1
P13804	Electron transfer flavoprotein subunit alpha, mitochondrial	0.005	5	1	2	1	35.1
P68104	Elongation factor 1-alpha 1	0	22	9	22	9	50.1
P24534	Elongation factor 1-beta	0	6	1	2	1	24.7
P26641	Elongation factor 1-gamma	0	19	4	4	4	50.1
P13639	Elongation factor 2	0	10	6	10	6	95.3
Q9Y6C2	EMILIN-1	0	2	2	2	2	106.6
Q9NZ08	Endoplasmic reticulum aminopeptidase 1	0	4	3	3	3	107.2
P30040	Endoplasmic reticulum resident protein 29	0	7	2	2	2	29
Q9BS26	Endoplasmic reticulum resident protein 44	0.001	4	1	1	1	46.9
P14625	Endoplasmin	0	16	12	18	12	92.4
Q9UNN8	Endothelial protein C receptor	0	11	2	11	2	26.7
Q96HE7	ERO1-like protein alpha	0.001	4	2	3	2	54.4
P27105	Erythrocyte band 7 integral membrane protein	0	7	1	1	1	31.7
Q9H0W9	Ester hydrolase C11orf54	0	4	1	2	1	35.1
Q14240	Eukaryotic initiation factor 4A-II	0	12	3	6	3	46.4
P62495	Eukaryotic peptide chain release factor subunit 1	0	5	2	3	2	49
Q14152	Eukaryotic translation initiation factor 3 subunit A	0	2	2	4	2	166.5
P55884	Eukaryotic translation initiation factor 3 subunit B	0	1	1	1	1	92.4
B5ME19	Eukaryotic translation initiation factor 3 subunit C-like protein	0.005	1	1	1	1	105.4
O75821	Eukaryotic translation initiation factor 3 subunit G	0.006	3	1	1	1	35.6
Q9Y262	Eukaryotic translation initiation factor 3 subunit L	0	2	1	1	1	66.7
Q7L2H7	Eukaryotic translation initiation factor 3 subunit M	0	3	1	1	1	42.5
P06730	Eukaryotic translation initiation factor 4E	0.002	3	1	1	1	25.1
P55010	Eukaryotic translation initiation factor 5	0	5	1	1	1	49.2
P63241	Eukaryotic translation initiation factor 5A-1	0	8	1	5	1	16.8
Q96A65	Exocyst complex component 4	0	1	1	1	1	110.4
Q16394	Exostosin-1	0	3	1	1	1	86.2
Q93063	Exostosin-2	0.007	2	1	1	1	82.2
O14980	Exportin-1	0	1	1	2	1	123.3
O43592	Exportin-T	0	3	2	2	2	109.9
Q16610	Extracellular matrix protein 1	0	5	2	2	2	60.6
P15311	Ezrin	0	11	6	9	3	69.4
P52907	F-actin-capping protein subunit alpha-1	0	17	3	3	2	32.9
P47755	F-actin-capping protein subunit alpha-2	0	10	2	2	1	32.9
P47756	F-actin-capping protein subunit beta	0	8	2	2	2	31.3
P14324	Farnesyl pyroph phate synthase	0	11	4	7	4	48.2
Q16658	Fascin	0	7	2	5	2	54.5
P49327	Fatty acid synthase	0	4	6	11	6	273.3
Q86UX7	Fermitin family homolog 3	0	2	1	1	1	75.9
P02794	Ferritin heavy chain	0	23	3	3	3	21.2
P02792	Ferritin light chain	0	9	2	7	2	20
P35555	Fibrillin-1	0	2	4	4	4	312
P02675	Fibrinogen beta chain	0.005	1	1	2	1	55.9
P02751	Fibronectin	0	41	63	150	63	262.5
P23142	Fibulin-1	0	12	5	12	5	77.2
Q53RD9	Fibulin-7	0.001	3	1	1	1	47.3
P21333	Filamin-A	0	6	10	19	7	280.6
O75369	Filamin-B	0	2	4	7	2	278
Q14315	Filamin-C	0	2	4	6	1	290.8
Q14254	Flotillin-2	0	3	1	2	1	47
Q12841	Follistatin-related protein 1	0.001	3	1	1	1	35
P04075	Fructose-bisphosphate aldolase A	0	50	12	17	10	39.4
P09972	Fructose-bisphosphate aldolase C	0	15	4	4	2	39.4
P09382	Galectin-1	0	42	4	5	4	14.7
Q08380	Galectin-3-binding protein	0	12	5	9	5	65.3
Q3ZCW2	Galectin-related protein	0.002	8	1	1	1	19
P09104	Gamma-enolase	0	19	5	19	2	47.2
Q92820	Gamma-glutamyl hydrolase	0.001	3	1	1	1	35.9
O75223	Gamma-glutamylcyclotransferase	0	5	1	1	1	21
O95479	GDH/6PGL endoplasmic bifunctional protein	0	9	4	5	4	88.8
Q9H488	GDP-fucose protein O-fucosyltransferase 1	0	4	1	2	1	43.9
Q9Y2G5	GDP-fucose protein O-fucosyltransferase 2	0.003	3	1	1	1	49.9
P06396	Gelsolin	0	6	4	7	4	85.6
O60763	General vesicular transport factor p115	0.002	1	1	1	1	107.8
P60983	Glia maturation factor beta	0	13	2	2	2	16.7
P46926	Glucosamine-6-phosphate isomerase 1	0	11	2	2	2	32.6
P11413	Glucose-6-phosphate 1-dehydrogenase	0	6	2	5	2	59.2
P06744	Glucose-6-phosphate isomerase	0	6	2	5	2	63.1
P00367	Glutamate dehydrogenase 1, mitochondrial	0	18	7	13	7	61.4
P48507	Glutamate--cysteine ligase regulatory subunit	0	5	1	1	1	30.7
P47897	Glutamine--tRNA ligase	0	5	3	4	3	87.7
O15217	Glutathione S-transferase A4	0	7	2	4	2	25.7
Q9Y2Q3	Glutathione S-transferase kappa 1	0.002	5	1	2	1	25.5
P09488	Glutathione S-transferase Mu 1	0	11	3	3	1	25.7
P28161	Glutathione S-transferase Mu 2	0	15	3	3	1	25.7
P46439	Glutathione S-transferase Mu 5	0	14	4	4	1	25.7
P78417	Glutathione S-transferase omega-1	0	11	3	4	3	27.5
P09211	Glutathione S-transferase P	0	26	3	4	3	23.3
P04406	Glyceraldehyde-3-phosphate dehydrogenase	0	38	7	13	7	36
P23434	Glycine cleavage system H protein, mitochondrial	0	6	1	2	1	18.9
P41250	Glycine--tRNA ligase	0	4	2	4	2	83.1
P11216	Glycogen phosphorylase, brain form	0	5	3	3	3	96.6
Q9HC38	Glyoxalase domain-containing protein 4	0	9	2	2	2	34.8
Q92538	Golgi-specific brefeldin A-resistance guanine nucleotide exchange factor 1	0	1	2	5	2	206.3
Q14393	Growth arrest-specific protein 6	0	4	2	2	2	79.6
P30047	GTP cyclohydrolase 1 feedback regulatory protein	0	21	2	2	2	9.7
P62826	GTP-binding nuclear protein Ran	0.001	8	1	1	1	24.4
Q9NR31	GTP-binding protein SAR1a	0	6	1	1	1	22.4
Q9Y2T3	Guanine deaminase	0.007	4	1	1	1	51
P04899	Guanine nucleotide-binding protein G(i) subunit alpha-2	0	8	2	2	2	40.4
P62879	Guanine nucleotide-binding protein G(I)/G(S)/G(T) subunit beta-2	0	9	2	2	2	37.3
Q5JWF2	Guanine nucleotide-binding protein G(s) subunit alpha isoforms XLas	0	2	2	3	2	111
P63244	Guanine nucleotide-binding protein subunit beta-2-like 1	0	7	2	2	2	35.1
P36915	Guanine nucleotide-binding protein-like 1	0	2	1	1	1	68.6
Q16774	Guanylate kinase	0	15	2	4	2	21.7
Q9H0R4	Haloacid dehalogenase-like hydrolase domain-containing protein 2	0.001	5	1	1	1	28.5
P0DMV8	Heat shock 70 kDa protein 1A	0	21	12	16	9	70
P34932	Heat shock 70 kDa protein 4	0	12	7	10	7	94.3
P11142	Heat shock cognate 71 kDa protein	0	34	18	38	14	70.9
O75506	Heat shock factor-binding protein 1	0	25	1	1	1	8.5
Q12931	Heat shock protein 75 kDa, mitochondrial	0	3	2	3	1	80.1
P04792	Heat shock protein beta-1	0	16	2	2	2	22.8
P07900	Heat shock protein HSP 90-alpha	0	37	21	44	13	84.6
Q14568	Heat shock protein HSP 90-alpha A2	0	16	4	9	1	39.3
P08238	Heat shock protein HSP 90-beta	0	20	11	24	3	83.2
Q9NRV9	Heme-binding protein 1	0.005	4	1	1	1	21.1
Q9Y5Z4	Heme-binding protein 2	0	11	2	2	2	22.9
P69905	Hemoglobin subunit alpha	0	42	5	62	5	15.2
P68871	Hemoglobin subunit beta	0	19	3	43	2	16
P69891	Hemoglobin subunit gamma-1	0	26	4	47	3	16.1
P02790	Hemopexin	0	37	13	45	13	51.6
Q04756	Hepatocyte growth factor activator	0	2	1	1	1	70.6
P51858	Hepatoma-derived growth factor	0	14	2	2	2	26.8
Q7Z4V5	Hepatoma-derived growth factor-related protein 2	0	3	1	1	1	74.3
Q99729	Heterogeneous nuclear ribonucleoprotein A/B	0.003	2	1	2	1	36.2
P51991	Heterogeneous nuclear ribonucleoprotein A3	0	4	1	1	1	39.6
Q14103	Heterogeneous nuclear ribonucleoprotein D0	0	6	2	3	2	38.4
P61978	Heterogeneous nuclear ribonucleoprotein K	0	7	2	6	2	50.9
O43390	Heterogeneous nuclear ribonucleoprotein R	0.001	2	1	1	1	70.9
P22626	Heterogeneous nuclear ribonucleoproteins A2/B1	0.006	2	1	1	1	37.4
P07910	Heterogeneous nuclear ribonucleoproteins C1/C2	0.006	3	1	1	1	33.7
P19367	Hexokinase-1	0	2	2	3	2	102.4
P09429	High mobility group protein B1	0	13	2	5	2	24.9
P12081	Histidine--tRNA ligase, cytoplasmic	0	6	2	2	2	57.4
P62805	Histone H4	0	17	2	2	2	11.4
Q86X55	Histone-arginine methyltransferase CARM1	0.002	3	1	1	1	65.8
P50502	Hsc70-interacting protein	0	6	2	4	2	41.3
Q9NZL4	Hsp70-binding protein 1	0	11	3	3	3	39.4
Q86UW8	Hyaluronan and proteoglycan link protein 4	0	2	1	1	1	42.8
P00492	Hypoxanthine-guanine phosphoribosyltransferase	0	10	2	2	2	24.6
Q9Y4L1	Hypoxia up-regulated protein 1	0	5	4	4	4	111.3
O75144	ICOS ligand	0	3	1	1	1	33.3
P22304	Iduronate 2-sulfatase	0.001	4	1	1	1	61.8
P01857	Ig gamma-1 chain C region	0	13	2	2	1	36.1
P01861	Ig gamma-4 chain C region	0	13	2	2	1	35.9
P06314	Ig kappa chain V-IV region B17	0.001	7	1	1	1	15
P01591	Immunoglobulin J chain	0.001	6	1	1	1	18.1
B9A064	Immunoglobulin lambda-like polypeptide 5	0	20	3	3	3	23
Q8N6C5	Immunoglobulin superfamily member 1	0	1	1	2	1	148.8
O00629	Importin subunit alpha-3	0	11	3	3	3	57.9
P52294	Importin subunit alpha-5	0	2	1	2	1	60.2
Q14974	Importin subunit beta-1	0	14	7	13	7	97.1
O00410	Importin-5	0	4	3	4	3	123.6
O95373	Importin-7	0	2	2	2	2	119.4
Q96P70	Importin-9	0	3	1	1	1	115.9
Q15181	Inorganic pyrophosphatase	0	5	1	1	1	32.6
Q9H2U2	Inorganic pyrophosphatase 2, mitochondrial	0	7	2	2	2	37.9
P01344	Insulin-like growth factor II	0	9	1	1	1	20.1
P18065	Insulin-like growth factor-binding protein 2	0	5	1	2	1	34.8
P22692	Insulin-like growth factor-binding protein 4	0	6	1	1	1	27.9
P24592	Insulin-like growth factor-binding protein 6	0	6	1	1	1	25.3
Q16270	Insulin-like growth factor-binding protein 7	0	10	2	3	2	29.1
P35858	Insulin-like growth factor-binding protein complex acid labile subunit	0	2	1	1	1	66
P17301	Integrin alpha-2	0	2	3	4	3	129.2
P08648	Integrin alpha-5	0	2	2	2	2	114.5
P06756	Integrin alpha-V	0	4	3	4	3	116
P05556	Integrin beta-1	0	6	3	3	3	88.4
Q9H0C8	Integrin-linked kinase-associated serine/threonine phosphatase 2C	0.006	4	1	1	1	42.9
Q13418	Integrin-linked protein kinase	0	3	1	3	1	51.4
P19827	Inter-alpha-trypsin inhibitor heavy chain H1	0	1	1	1	1	101.3
P19823	Inter-alpha-trypsin inhibitor heavy chain H2	0	8	8	17	8	106.4
Q06033	Inter-alpha-trypsin inhibitor heavy chain H3	0	2	2	4	2	99.8
Q14624	Inter-alpha-trypsin inhibitor heavy chain H4	0	9	7	20	7	103.3
Q9NPH3	Interleukin-1 receptor accessory protein	0.001	2	1	1	1	65.4
P05231	Interleukin-6	0	12	2	3	2	23.7
P03956	Interstitial collagenase	0	50	21	83	21	54
Q96AB3	Isochorismatase domain-containing protein 2	0.007	11	1	1	1	22.3
O75874	Isocitrate dehydrogenase [NADP] cytoplasmic	0.006	3	1	1	1	46.6
P48735	Isocitrate dehydrogenase [NADP], mitochondrial	0	4	2	2	2	50.9
P41252	Isoleucine--tRNA ligase, cytoplasmic	0.001	3	2	4	2	144.4
P29622	Kallistatin	0.002	4	1	1	1	48.5
P13645	Keratin, type I cytoskeletal 10	0	21	9	16	8	58.8
P08779	Keratin, type I cytoskeletal 16	0	6	3	3	2	51.2
P35527	Keratin, type I cytoskeletal 9	0	29	11	22	11	62
P04264	Keratin, type II cytoskeletal 1	0	35	25	72	23	66
P35908	Keratin, type II cytoskeletal 2 epidermal	0	20	6	15	4	65.4
P13647	Keratin, type II cytoskeletal 5	0	5	3	3	1	62.3
P04259	Keratin, type II cytoskeletal 6B	0	10	5	6	2	60
P05787	Keratin, type II cytoskeletal 8	0	6	3	3	1	53.7
Q86UP2	Kinectin	0.006	1	1	1	1	156.2
P33176	Kinesin-1 heavy chain	0	3	2	2	2	109.6
P01042	Kininogen-1	0.002	1	1	1	1	71.9
Q08431	Lactadherin	0	14	4	5	4	43.1
P02788	Lactotransferrin	0	4	3	19	3	78.1
P42166	Lamina-associated polypeptide 2, isoform alpha	0	2	1	1	1	75.4
P20700	Lamin-B1	0.006	2	1	1	1	66.4
Q16363	Laminin subunit alpha-4	0	2	2	2	2	202.4
P07942	Laminin subunit beta-1	0	2	4	4	4	197.9
P11047	Laminin subunit gamma-1	0	4	5	5	5	177.5
Q14766	Latent-transforming growth factor beta-binding protein 1	0	1	1	2	1	186.7
Q9NQ48	Leucine zipper transcription factor-like protein 1	0	4	1	1	1	34.6
P42704	Leucine-rich PPR motif-containing protein, mitochondrial	0	3	3	3	3	157.8
Q96AG4	Leucine-rich repeat-containing protein 59	0	13	3	4	3	34.9
Q9UHB6	LIM domain and actin-binding protein 1	0	2	1	1	1	85.2
P00338	L-lactate dehydrogenase A chain	0	28	8	14	8	36.7
P07195	L-lactate dehydrogenase B chain	0	12	3	6	3	36.6
O95573	Long-chain-fatty-acid--CoA ligase 3	0.005	3	1	2	1	80.4
P24666	Low molecular weight phosphotyrosine protein phosphatase	0	8	1	5	1	18
P51884	Lumican	0	11	3	10	3	38.4
P46736	Lys-63-specific deubiquitinase BRCC36	0.001	5	1	1	1	36
P10253	Lysosomal alpha-glucosidase	0.003	1	1	1	1	105.3
O00754	Lysosomal alpha-mannosidase	0.001	1	1	1	1	113.7
P10619	Lysosomal protective protein	0.001	2	1	1	1	54.4
Q9Y4K0	Lysyl oxidase homolog 2	0.005	2	1	1	1	86.7
P14174	Macrophage migration inhibitory factor	0	8	1	3	1	12.5
Q14764	Major vault protein	0.002	1	1	3	1	99.3
P40925	Malate dehydrogenase, cytoplasmic	0	18	4	6	4	36.4
P40926	Malate dehydrogenase, mitochondrial	0	13	3	3	3	35.5
Q9ULC4	Malignant T-cell-amplified sequence 1	0	10	1	1	1	20.5
P48740	Mannan-binding lectin serine protease 1	0	2	1	1	1	79.2
Q9Y5P6	Mannose-1-phosphate guanyltransferase beta	0	7	2	2	2	39.8
P49137	MAP kinase-activated protein kinase 2	0.001	4	1	1	1	45.5
Q99542	Matrix metalloproteinase-19	0.005	2	1	1	1	57.3
P11310	Medium-chain specific acyl-CoA dehydrogenase, mitochondrial	0	2	1	1	1	46.6
P01033	Metalloproteinase inhibitor 1	0	40	5	27	5	23.2
P16035	Metalloproteinase inhibitor 2	0	20	3	4	3	24.4
P13640	Metallothionein-1G	0.002	13	1	1	1	6.1
P50579	Methionine aminopeptidase 2	0	4	1	1	1	52.9
P56192	Methionine--tRNA ligase, cytoplasmic	0	1	1	1	1	101.1
Q16891	MICOS complex subunit MIC60	0	2	1	1	1	83.6
P10620	Microsomal glutathione S-transferase 1	0.001	10	1	1	1	17.6
P46821	Microtubule-associated protein 1B	0	2	4	7	4	270.5
P27816	Microtubule-associated protein 4	0.005	1	1	1	1	120.9
Q15691	Microtubule-associated protein RP/EB family member 1	0	6	1	1	1	30
Q3SY69	Mitochondrial 10-formyltetrahydrofolate dehydrogenase	0.007	2	1	1	1	101.7
Q02978	Mitochondrial 2-oxoglutarate/malate carrier protein	0	7	2	2	2	34
Q9Y6C9	Mitochondrial carrier homolog 2	0	8	2	3	2	33.3
P28482	Mitogen-activated protein kinase 1	0	9	2	2	2	41.4
P26038	Moesin	0	14	8	14	4	67.8
O15427	Monocarboxylate transporter 4	0.001	2	1	1	1	49.4
P33527	Multidrug resistance-associated protein 1	0	1	1	1	1	171.5
P22234	Multifunctional protein ADE2	0.001	3	1	2	1	47
Q96S97	Myeloid-associated differentiation marker	0.005	3	1	1	1	35.3
Q9NZM1	Myoferlin	0	1	2	2	2	234.6
P60660	Myosin light polypeptide 6	0	21	3	6	3	16.9
O14950	Myosin regulatory light chain 12B	0	17	2	2	2	19.8
P35749	Myosin-11	0.005	1	2	2	1	227.2
P35579	Myosin-9	0	11	18	30	17	226.4
P58546	Myotrophin	0	32	3	7	3	12.9
O94760	N(G),N(G)-dimethylarginine dimethylaminohydrolase 1	0	13	2	2	2	31.1
O95865	N(G),N(G)-dimethylarginine dimethylaminohydrolase 2	0	6	1	1	1	29.6
Q9UJ70	N-acetyl-D-glucosamine kinase	0.001	3	1	1	1	37.4
Q96PD5	N-acetylmuramoyl-L-alanine amidase	0	5	2	2	2	62.2
P15559	NAD(P)H dehydrogenase [quinone] 1	0.003	3	1	2	1	30.8
Q8NCW5	NAD(P)H-hydrate epimerase	0.005	4	1	1	1	31.7
P49821	NADH dehydrogenase [ubiquinone] flavoprotein 1, mitochondrial	0.007	2	1	1	1	50.8
P00387	NADH-cytochrome b5 reductase 3	0	19	4	5	4	34.2
E9PAV3	Nascent polypeptide-associated complex subunit alpha, muscle-specific form	0	1	2	2	2	205.3
Q15843	NEDD8	0.007	14	1	1	1	9.1
Q8TBC4	NEDD8-activating enzyme E1 catalytic subunit	0.001	3	1	1	1	51.8
P08473	Neprilysin	0	6	4	7	4	85.5
P48681	Nestin	0	1	1	1	1	177.3
Q09666	Neuroblast differentiation-associated protein AHNAK	0	2	3	3	3	628.7
A2RRP1	Neuroblastoma-amplified sequence	0.009	1	1	1	1	268.4
P29120	Neuroendocrine convertase 1	0	1	1	3	1	84.1
P16519	Neuroendocrine convertase 2	0.006	3	1	1	1	70.5
P05408	Neuroendocrine protein 7B2	0.001	9	1	1	1	23.7
Q92823	Neuronal cell adhesion molecule	0.001	1	1	1	1	143.8
O14786	Neuropilin-1	0.001	2	1	1	1	103.1
O15240	Neurosecretory protein VGF	0	5	2	5	2	67.2
Q99574	Neuroserpin	0	9	4	4	4	46.4
Q14697	Neutral alpha-glucosidase AB	0	11	7	12	7	106.8
Q969V3	Nicalin	0	3	1	1	1	62.9
P49321	Nuclear autoantigenic sperm protein	0	3	1	1	1	85.2
P61970	Nuclear transport factor 2	0	65	4	8	4	14.5
Q02818	Nucleobindin-1	0	3	1	1	1	53.8
P80303	Nucleobindin-2	0.001	3	1	1	1	50.2
P19338	Nucleolin	0.002	1	1	1	1	76.6
P06748	Nucleophosmin	0	7	1	2	1	32.6
P15531	Nucleoside diphosphate kinase A	0	30	4	7	2	17.1
P22392	Nucleoside diphosphate kinase B	0	41	6	8	4	17.3
P55209	Nucleosome assembly protein 1-like 1	0	10	3	5	3	45.3
Q9NTK5	Obg-like ATPase 1	0	7	2	3	2	44.7
Q92882	Osteoclast-stimulating factor 1	0	12	1	1	1	23.8
P20962	Parathymosin	0	22	2	3	2	11.5
O00151	PDZ and LIM domain protein 1	0.005	6	1	1	1	36
P26022	Pentraxin-related protein PTX3	0	32	9	20	9	41.9
P19021	Peptidyl-glycine alpha-amidating monooxygenase	0	2	2	2	2	108.3
P62937	Peptidyl-prolyl cis-trans isomerase A	0	41	6	11	6	18
P23284	Peptidyl-prolyl cis-trans isomerase B	0	16	4	10	4	23.7
P45877	Peptidyl-prolyl cis-trans isomerase C	0.007	4	1	1	1	22.7
Q9UNP9	Peptidyl-prolyl cis-trans isomerase E	0	3	1	1	1	33.4
Q96AY3	Peptidyl-prolyl cis-trans isomerase FKBP10	0	5	2	6	2	64.2
P62942	Peptidyl-prolyl cis-trans isomerase FKBP1A	0	41	3	6	3	11.9
P26885	Peptidyl-prolyl cis-trans isomerase FKBP2	0	19	3	3	3	15.6
Q02790	Peptidyl-prolyl cis-trans isomerase FKBP4	0	3	1	3	1	51.8
Q13610	Periodic tryptophan protein 1 homolog	0.001	3	1	1	1	55.8
Q15063	Periostin	0	23	13	31	13	93.3
O14936	Peripheral plasma membrane protein CASK	0.002	2	2	2	2	105.1
Q92626	Peroxidasin homolog	0	4	4	7	4	165.2
Q06830	Peroxiredoxin-1	0	26	5	9	4	22.1
P32119	Peroxiredoxin-2	0	25	4	11	4	21.9
Q13162	Peroxiredoxin-4	0	24	4	5	3	30.5
P30044	Peroxiredoxin-5, mitochondrial	0	7	1	1	1	22.1
P30041	Peroxiredoxin-6	0	27	5	9	5	25
Q03181	Peroxisome proliferator-activated receptor delta	0.006	2	1	1	1	49.9
P30086	Phosphatidylethanolamine-binding protein 1	0	40	5	19	5	21
Q9NTJ5	Phosphatidylinositide phosphatase SAC1	0.005	2	1	1	1	66.9
Q13492	Phosphatidylinositol-binding clathrin assembly protein	0	3	1	1	1	70.7
O95394	Phosphoacetylglucosamine mutase	0.006	1	1	1	1	59.8
P00558	Phosphoglycerate kinase 1	0	13	4	5	4	44.6
P18669	Phosphoglycerate mutase 1	0	41	7	10	4	28.8
Q9HAB8	Phosphopantothenate--cysteine ligase	0.002	2	1	1	1	34
P78330	Phosphoserine phosphatase	0	5	1	1	1	25
P36955	Pigment epithelium-derived factor	0	24	8	11	8	46.3
Q9BTY2	Plasma alpha-L-fucosidase	0	5	2	2	2	54
P20020	Plasma membrane calcium-transporting ATPase 1	0.001	1	1	1	1	138.7
P05155	Plasma protease C1 inhibitor	0	3	1	1	1	55.1
P00747	Plasminogen	0	3	1	4	1	90.5
P05121	Plasminogen activator inhibitor 1	0	53	17	39	17	45
P05120	Plasminogen activator inhibitor 2	0.002	7	2	2	2	46.6
P13796	Plastin-2	0	15	8	12	5	70.2
P13797	Plastin-3	0	10	6	8	3	70.8
P68402	Platelet-activating factor acetylhydrolase IB subunit beta	0	8	1	1	1	25.6
Q15149	Plectin	0	2	6	9	6	531.5
P09874	Poly [ADP-ribose] polymerase 1	0.001	1	1	1	1	113
Q9UHX1	Poly(U)-binding-splicing factor PUF60	0	3	1	1	1	59.8
P11940	Polyadenylate-binding protein 1	0	5	2	7	2	70.6
Q9H074	Polyadenylate-binding protein-interacting protein 1	0.001	4	1	1	1	53.5
Q6NZI2	Polymerase I and transcript release factor	0.001	4	1	1	1	43.5
P01833	Polymeric immunoglobulin receptor	0.002	2	1	1	1	83.2
P0CG39	POTE ankyrin domain family member J	0	8	5	29	2	117.3
Q9UHV9	Prefoldin subunit 2	0	9	1	2	1	16.6
O15212	Prefoldin subunit 6	0.001	8	1	1	1	14.6
P20742	Pregnancy zone protein	0	4	4	23	2	163.8
P02545	Prelamin-A/C	0	3	2	2	2	74.1
Q96IZ0	PRKC apoptosis WT1 regulator protein	0.002	3	1	1	1	36.5
Q5GLZ8	Probable E3 ubiquitin-protein ligase HERC4	0	4	3	3	3	118.5
Q8N0Y7	Probable phosphoglycerate mutase 4	0	24	4	4	1	28.8
Q15113	Procollagen C-endopeptidase enhancer 1	0	13	4	5	4	47.9
Q8NBJ5	Procollagen galactosyltransferase 1	0	4	2	3	2	71.6
Q02809	Procollagen-lysine,2-oxoglutarate 5-dioxygenase 1	0	4	2	4	2	83.5
O00469	Procollagen-lysine,2-oxoglutarate 5-dioxygenase 2	0	4	2	2	2	84.6
P07737	Profilin-1	0	34	4	8	4	15
P35080	Profilin-2	0	6	1	5	1	15
Q8WUM4	Programmed cell death 6-interacting protein	0	9	5	5	5	96
Q9BUL8	Programmed cell death protein 10	0	6	1	2	1	24.7
O75340	Programmed cell death protein 6	0.005	6	1	1	1	21.9
P35232	Prohibitin	0	14	3	3	3	29.8
Q99623	Prohibitin-2	0	14	3	3	3	33.3
P12004	Proliferating cell nuclear antigen	0.001	3	1	1	1	28.8
Q9UQ80	Proliferation-associated protein 2G4	0	3	1	1	1	43.8
Q07954	Prolow-density lipoprotein receptor-related protein 1	0	1	4	5	4	504.3
O15460	Prolyl 4-hydroxylase subunit alpha-2	0.005	2	1	1	1	60.9
Q12884	Prolyl endopeptidase FAP	0	3	2	2	2	87.7
P07602	Prosaposin	0	11	6	9	6	58.1
Q15185	Prostaglandin E synthase 3	0	19	2	4	2	18.7
Q8N8N7	Prostaglandin reductase 2	0.006	2	1	1	1	38.5
Q06323	Proteasome activator complex subunit 1	0.001	4	1	2	1	28.7
Q92530	Proteasome inhibitor PI31 subunit	0	6	1	1	1	29.8
P25786	Proteasome subunit alpha type-1	0	18	4	8	4	29.5
P25787	Proteasome subunit alpha type-2	0	24	3	7	3	25.9
P25788	Proteasome subunit alpha type-3	0	13	3	8	3	28.4
P25789	Proteasome subunit alpha type-4	0	25	3	10	3	29.5
P28066	Proteasome subunit alpha type-5	0	26	4	7	4	26.4
P60900	Proteasome subunit alpha type-6	0	20	4	10	4	27.4
O14818	Proteasome subunit alpha type-7	0	19	3	4	3	27.9
P20618	Proteasome subunit beta type-1	0	12	2	3	2	26.5
P49721	Proteasome subunit beta type-2	0	9	1	2	1	22.8
P49720	Proteasome subunit beta type-3	0	31	5	6	5	22.9
P28070	Proteasome subunit beta type-4	0	11	2	2	2	29.2
P28074	Proteasome subunit beta type-5	0	9	2	3	2	28.5
Q8N129	Protein canopy homolog 4	0	4	1	1	1	28.3
O75629	Protein CREG1	0	5	1	1	1	24.1
O60888	Protein CutA	0	26	3	3	3	19.1
Q99497	Protein deglycase DJ-1	0	40	6	9	6	19.9
P07237	Protein disulfide-isomerase	0	20	10	25	10	57.1
P30101	Protein disulfide-isomerase A3	0	9	4	5	4	56.7
P13667	Protein disulfide-isomerase A4	0	3	1	1	1	72.9
Q14554	Protein disulfide-isomerase A5	0.005	2	1	1	1	59.6
Q15084	Protein disulfide-isomerase A6	0	3	1	1	1	48.1
Q8N8S7	Protein enabled homolog	0.002	2	1	1	1	66.5
P49257	Protein ERGIC-53	0	6	2	2	2	57.5
Q92520	Protein FAM3C	0	7	1	1	1	24.7
Q9NUQ9	Protein FAM49B	0.002	3	1	1	1	36.7
P49356	Protein farnesyltransferase subunit beta	0.005	2	1	1	1	48.7
Q53FT3	Protein Hikeshi	0.001	5	1	1	1	21.6
Q9UNF0	Protein kinase C and casein kinase substrate in neurons protein 2	0	6	2	3	2	55.7
Q8WZA0	Protein LZIC	0.003	4	1	1	1	21.5
Q9Y316	Protein MEMO1	0.001	5	1	1	1	33.7
O60502	Protein O-GlcNAcase	0.005	1	1	1	1	102.8
Q15435	Protein phosphatase 1 regulatory subunit 7	0	5	1	1	1	41.5
P23297	Protein S100-A1	0	22	1	2	1	10.5
P31949	Protein S100-A11	0	10	1	6	1	11.7
Q99584	Protein S100-A13	0.002	12	1	1	1	11.5
Q96FQ6	Protein S100-A16	0	18	1	2	1	11.8
P26447	Protein S100-A4	0	11	1	3	1	11.7
P06703	Protein S100-A6	0	38	3	4	3	10.2
Q01105	Protein SET	0	13	3	5	3	33.5
Q15436	Protein transport protein Sec23A	0	4	2	3	2	86.1
Q5T9L3	Protein wntless homolog	0	4	2	2	2	62.2
P21980	Protein-glutamine gamma-glutamyltransferase 2	0	5	4	5	4	77.3
P22061	Protein-L-isoaspartate(D-aspartate) O-methyltransferase	0	14	2	2	2	24.6
Q92954	Proteoglycan 4	0	1	1	2	1	151
P00734	Prothrombin	0	5	4	9	4	70
P06454	Prothymosin alpha	0	13	2	3	2	12.2
P61457	Pterin-4-alpha-carbinolamine dehydratase	0	13	1	2	1	12
P00491	Purine nucleoside phosphorylase	0	20	4	10	4	32.1
P55786	Puromycin-sensitive aminopeptidase	0	4	3	3	3	103.2
Q58FF6	Putative heat shock protein HSP 90-beta 4	0	4	2	3	1	58.2
Q5T013	Putative hydroxypyruvate isomerase	0	6	1	1	1	30.4
Q2TV78	Putative macrophage stimulating 1-like protein	0	1	1	1	1	79.6
Q8NHP8	Putative phospholipase B-like 2	0	2	1	1	1	65.4
Q6ZMU1	Putative protein C3P1	0	4	1	1	1	40.2
Q9Y383	Putative RNA-binding protein Luc7-like 2	0.001	2	1	1	1	46.5
P14618	Pyruvate kinase PKM	0	29	10	46	10	57.9
Q53FA7	Quinone oxidoreductase PIG3	0.005	3	1	1	1	35.5
P31150	Rab GDP dissociation inhibitor alpha	0	15	5	11	1	50.6
P50395	Rab GDP dissociation inhibitor beta	0	33	11	16	7	50.6
P31749	RAC-alpha serine/threonine-protein kinase	0.005	2	1	1	1	55.7
P35241	Radixin	0	8	5	11	1	68.5
Q6IAA8	Ragulator complex protein LAMTOR1	0.005	7	1	1	1	17.7
Q0VGL1	Ragulator complex protein LAMTOR4	0	18	1	1	1	10.7
P43487	Ran-specific GTPase-activating protein	0	5	1	1	1	23.3
P46940	Ras GTPase-activating-like protein IQGAP1	0	4	5	5	5	189.1
Q15404	Ras suppressor protein 1	0	12	2	3	2	31.5
Q15907	Ras-related protein Rab-11B	0	10	2	2	2	24.5
P61106	Ras-related protein Rab-14	0	24	4	6	4	23.9
P61019	Ras-related protein Rab-2A	0	32	5	6	5	23.5
P51149	Ras-related protein Rab-7a	0	26	4	5	4	23.5
A6NIZ1	Ras-related protein Rap-1b-like protein	0	7	1	2	1	20.9
P10586	Receptor-type tyrosine-protein phosphatase F	0	1	1	1	1	212.7
Q15493	Regucalcin	0	6	1	1	1	33.2
O75787	Renin receptor	0.006	5	1	1	1	39
Q15293	Reticulocalbin-1	0.009	2	1	1	1	38.9
Q96D15	Reticulocalbin-3	0	5	1	1	1	37.5
P00352	Retinal dehydrogenase 1	0	10	5	7	5	54.8
O94788	Retinal dehydrogenase 2	0	3	1	1	1	56.7
P49788	Retinoic acid receptor responder protein 1	0.003	3	1	1	1	33.3
Q99969	Retinoic acid receptor responder protein 2	0	7	1	1	1	18.6
P09455	Retinol-binding protein 1	0	9	1	1	1	15.8
P02753	Retinol-binding protein 4	0	5	1	3	1	23
Q6NW40	RGM domain family member B	0.002	4	1	1	1	47.5
P52565	Rho GDP-dissociation inhibitor 1	0	15	2	9	2	23.2
P08134	Rho-related GTP-binding protein RhoC	0	21	3	4	3	22
Q9H477	Ribokinase	0.002	2	1	1	1	34.1
P34096	Ribonuclease 4	0.001	10	1	1	1	16.8
P13489	Ribonuclease inhibitor	0	7	2	2	2	49.9
Q8IY67	Ribonucleoprotein PTB-binding 1	0.001	3	1	2	1	63.8
Q9Y265	RuvB-like 1	0	7	2	2	2	50.2
P16615	Sarcoplasmic/endoplasmic reticulum calcium ATPase 2	0.001	1	1	1	1	114.7
P13521	Secretogranin-2	0	8	4	4	4	70.9
Q8WXD2	Secretogranin-3	0	4	2	2	2	53
P49903	Selenide, water dikinase 1	0	3	1	2	1	42.9
Q13228	Selenium-binding protein 1	0	16	4	5	4	52.4
O75326	Semaphorin-7A	0	10	4	4	4	74.8
Q15019	Septin-2	0.002	3	1	1	1	41.5
Q9UHD8	Septin-9	0.001	2	1	1	1	65.4
Q13501	Sequestosome-1	0.003	4	1	1	1	47.7
P34897	Serine hydroxymethyltransferase, mitochondrial	0.001	3	1	1	1	56
Q92743	Serine protease HTRA1	0.001	3	1	2	1	51.3
Q13177	Serine/threonine-protein kinase PAK 2	0.001	3	1	1	1	58
Q66LE6	Serine/threonine-protein phosphatase 2A 55 kDa regulatory subunit B delta isoform	0.001	2	1	1	1	52
P30154	Serine/threonine-protein phosphatase 2A 65 kDa regulatory subunit A beta isoform	0.002	2	1	1	1	66.2
Q15257	Serine/threonine-protein phosphatase 2A activator	0	8	2	2	2	40.6
P53041	Serine/threonine-protein phosphatase 5	0	2	1	3	1	56.8
O00743	Serine/threonine-protein phosphatase 6 catalytic subunit	0.001	3	1	1	1	35.1
P62136	Serine/threonine-protein phosphatase PP1-alpha catalytic subunit	0	7	2	2	2	37.5
P49591	Serine--tRNA ligase, cytoplasmic	0	8	3	4	3	58.7
P02787	Serotransferrin	0	89	64	603	64	77
P35237	Serpin B6	0	11	3	4	3	42.6
P50454	Serpin H1	0	30	8	17	8	46.4
O75830	Serpin I2	0	2	1	4	1	46.1
P02768	Serum albumin	0	15	9	138	9	69.3
P10768	S-formylglutathione hydrolase	0	13	2	2	2	31.4
O75368	SH3 domain-binding glutamic acid-rich-like protein	0	11	1	1	1	12.8
Q9H299	SH3 domain-binding glutamic acid-rich-like protein 3	0	28	3	4	3	10.4
Q9UHB9	Signal recognition particle subunit SRP68	0	2	1	1	1	70.7
P42224	Signal transducer and activator of transcription 1-alpha/beta	0	3	2	3	2	87.3
Q04837	Single-stranded DNA-binding protein, mitochondrial	0.002	10	1	3	1	17.2
O43765	Small glutamine-rich tetratricopeptide repeat-containing protein alpha	0.002	4	1	1	1	34
Q13126	S-methyl-5'-thioadenosine phosphorylase	0	4	1	2	1	31.2
P05023	Sodium/potassium-transporting ATPase subunit alpha-1	0	3	2	2	2	112.8
Q9UHW9	Solute carrier family 12 member 6	0.003	1	1	1	1	127.5
P11166	Solute carrier family 2, facilitated glucose transporter member 1	0	4	2	3	2	54
Q9Y512	Sorting and assembly machinery component 50 homolog	0.005	2	1	1	1	51.9
Q9Y5X3	Sorting nexin-5	0	4	1	1	1	46.8
Q9Y5X1	Sorting nexin-9	0.001	3	1	1	1	66.6
P09486	SPARC	0	28	7	12	7	34.6
Q13813	Spectrin alpha chain, non-erythrocytic 1	0	7	13	15	13	284.4
Q01082	Spectrin beta chain, non-erythrocytic 1	0	2	4	4	4	274.4
Q13838	Spliceosome RNA helicase DDX39B	0	15	5	11	5	49
Q9BWJ5	Splicing factor 3B subunit 5	0.007	10	1	1	1	10.1
Q9HCB6	Spondin-1	0.009	1	1	1	1	90.9
Q9BUD6	Spondin-2	0	13	3	6	3	35.8
Q5W111	SPRY domain-containing protein 7	0.002	8	1	1	1	21.7
P52823	Stanniocalcin-1	0.002	9	1	2	1	27.6
Q7KZF4	Staphylococcal nuclease domain-containing protein 1	0.005	1	1	1	1	101.9
P16949	Stathmin	0	9	1	1	1	17.3
Q9UJZ1	Stomatin-like protein 2, mitochondrial	0	4	1	1	1	38.5
P38646	Stress-70 protein, mitochondrial	0	9	5	7	5	73.6
P31948	Stress-induced-phosphoprotein 1	0	8	4	4	4	62.6
Q96I99	Succinyl-CoA ligase [GDP-forming] subunit beta, mitochondrial	0.001	2	1	2	1	46.5
O00391	Sulfhydryl oxidase 1	0	11	6	9	6	82.5
Q9Y6N5	Sulfide:quinone oxidoreductase, mitochondrial	0	3	1	2	1	49.9
P00441	Superoxide dismutase [Cu-Zn]	0	38	3	4	3	15.9
O15260	Surfeit locus protein 4	0	5	1	1	1	30.4
P78539	Sushi repeat-containing protein SRPX	0	3	1	1	1	51.5
Q99536	Synaptic vesicle membrane protein VAT-1 homolog	0	9	2	3	2	41.9
Q9HCJ6	Synaptic vesicle membrane protein VAT-1 homolog-like	0	8	2	2	2	45.9
O15498	Synaptobrevin homolog YKT6	0.001	5	1	1	1	22.4
Q86Y82	Syntaxin-12	0.001	5	1	1	1	31.6
Q9Y490	Talin-1	0	4	7	8	7	269.6
P78371	T-complex protein 1 subunit beta	0	8	3	5	3	57.5
P50991	T-complex protein 1 subunit delta	0	4	2	2	2	57.9
P49368	T-complex protein 1 subunit gamma	0	4	2	2	2	60.5
P50990	T-complex protein 1 subunit theta	0	8	3	4	3	59.6
O15040	Tectonin beta-propeller repeat-containing protein 2	0.002	1	1	2	1	153.8
Q08629	Testican-1	0	5	2	3	2	49.1
P52888	Thimet oligopeptidase	0.009	1	1	1	1	78.8
P10599	Thioredoxin	0	66	6	21	6	11.7
O95881	Thioredoxin domain-containing protein 12	0.001	5	1	1	1	19.2
Q9BRA2	Thioredoxin domain-containing protein 17	0	20	2	2	2	13.9
Q8NBS9	Thioredoxin domain-containing protein 5	0	7	3	4	3	47.6
Q16881	Thioredoxin reductase 1, cytoplasmic	0	5	3	4	3	70.9
Q9H3N1	Thioredoxin-related transmembrane protein 1	0	5	1	1	1	31.8
P26639	Threonine--tRNA ligase, cytoplasmic	0	3	2	3	2	83.4
P07996	Thrombospondin-1	0	9	9	20	9	129.3
P35443	Thrombospondin-4	0	3	2	7	2	105.8
P04216	Thy-1 membrane glycoprotein	0	15	2	3	2	17.9
P63313	Thymosin beta-10	0	48	2	3	1	5
P62328	Thymosin beta-4	0	41	2	4	1	5.1
P05543	Thyroxine-binding globulin	0	5	2	6	2	46.3
P04066	Tissue alpha-L-fucosidase	0.002	2	1	1	1	53.7
P37837	Transaldolase	0	7	2	4	2	37.5
P02786	Transferrin receptor protein 1	0	4	2	2	2	84.8
Q15582	Transforming growth factor-beta-induced protein ig-h3	0	28	14	29	14	74.6
Q01995	Transgelin	0	30	7	33	7	22.6
P37802	Transgelin-2	0	17	3	13	3	22.4
P55072	Transitional endoplasmic reticulum ATPase	0	7	4	4	4	89.3
Q92616	Translational activator GCN1	0	2	3	3	3	292.6
P13693	Translationally-controlled tumor protein	0	16	2	3	2	19.6
Q15631	Translin	0	7	1	1	1	26.2
Q9UNL2	Translocon-associated protein subunit gamma	0.001	8	1	1	1	21.1
Q9BVK6	Transmembrane emp24 domain-containing protein 9	0.005	4	1	1	1	27.3
P57088	Transmembrane protein 33	0	5	1	1	1	28
P02766	Transthyretin	0	8	1	1	1	15.9
P53007	Tricarboxylate transport protein, mitochondrial	0.005	4	1	1	1	34
P40939	Trifunctional enzyme subunit alpha, mitochondrial	0	3	1	1	1	82.9
P22102	Trifunctional purine biosynthetic protein adenosine-3	0	3	2	2	2	107.7
P60174	Triosephosphate isomerase	0	42	11	20	11	30.8
O75962	Triple functional domain protein	0.001	0	1	1	1	346.7
Q13641	Trophoblast glycoprotein	0	7	3	4	3	46
Q9NZR1	Tropomodulin-2	0	2	1	3	1	39.6
P09493	Tropomyosin alpha-1 chain	0	35	15	27	6	32.7
P06753	Tropomyosin alpha-3 chain	0	29	11	25	4	32.9
P67936	Tropomyosin alpha-4 chain	0	32	11	34	3	28.5
P07951	Tropomyosin beta chain	0	27	12	36	1	32.8
P23381	Tryptophan--tRNA ligase, cytoplasmic	0	9	2	2	2	53.1
P68363	Tubulin alpha-1B chain	0	28	7	13	7	50.1
P07437	Tubulin beta chain	0	35	9	27	5	49.6
Q13509	Tubulin beta-3 chain	0	19	6	12	2	50.4
Q9BTW9	Tubulin-specific chaperone D	0.002	1	1	1	1	132.5
Q99816	Tumor susceptibility gene 101 protein	0.001	3	1	1	1	43.9
Q12792	Twinfilin-1	0.006	2	1	1	1	40.3
Q06124	Tyrosine-protein phosphatase non-receptor type 11	0	5	2	2	2	68.4
Q9UMX0	Ubiquilin-1	0.006	3	1	1	1	62.5
Q9UHD9	Ubiquilin-2	0	3	1	3	1	65.7
P54578	Ubiquitin carboxyl-terminal hydrolase 14	0	6	2	3	2	56
Q9Y4E8	Ubiquitin carboxyl-terminal hydrolase 15	0.009	1	1	1	1	112.3
Q93009	Ubiquitin carboxyl-terminal hydrolase 7	0.001	1	1	1	1	128.2
P09936	Ubiquitin carboxyl-terminal hydrolase isozyme L1	0	31	5	7	5	24.8
P15374	Ubiquitin carboxyl-terminal hydrolase isozyme L3	0	9	1	1	1	26.2
P62979	Ubiquitin-40S ribosomal protein S27a	0	39	8	23	8	18
P61086	Ubiquitin-conjugating enzyme E2 K	0	6	1	1	1	22.4
P68036	Ubiquitin-conjugating enzyme E2 L3	0	36	3	4	3	17.9
P61088	Ubiquitin-conjugating enzyme E2 N	0.003	5	1	1	1	17.1
Q13404	Ubiquitin-conjugating enzyme E2 variant 1	0	7	1	2	1	16.5
Q9Y3C8	Ubiquitin-fold modifier-conjugating enzyme 1	0	14	2	3	2	19.4
P22314	Ubiquitin-like modifier-activating enzyme 1	0	4	4	5	4	117.8
A0AVT1	Ubiquitin-like modifier-activating enzyme 6	0	4	3	3	3	117.9
O60701	UDP-glucose 6-dehydrogenase	0	5	2	3	2	55
Q9NYU2	UDP-glucose:glycoprotein glucosyltransferase 1	0	3	3	3	3	177.1
Q16222	UDP-N-acetylhexosamine pyrophosphorylase	0	3	1	1	1	58.7
P30085	UMP-CMP kinase	0	11	2	2	2	22.2
O00159	Unconventional myosin-Ic	0	4	4	5	4	121.6
O94832	Unconventional myosin-Id	0	3	2	2	2	116.1
Q9HB07	UPF0160 protein MYG1, mitochondrial	0.001	3	1	1	1	42.4
Q5T6V5	UPF0553 protein C9orf64	0	4	1	1	1	39
Q9Y224	UPF0568 protein C14orf166	0	5	1	1	1	28.1
Q9NWV4	UPF0587 protein C1orf123	0	10	1	1	1	18
P06132	Uroporphyrinogen decarboxylase	0	6	1	1	1	40.8
Q16851	UTP--glucose-1-phosphate uridylyltransferase	0	13	4	5	4	56.9
P54727	UV excision repair protein RAD23 homolog B	0	5	1	1	1	43.1
P26640	Valine--tRNA ligase	0.002	1	1	1	1	140.4
P19320	Vascular cell adhesion protein 1	0.001	1	1	1	1	81.2
O95498	Vascular non-inflammatory molecule 2	0	3	1	2	1	58.5
P50552	Vasodilator-stimulated phosphoprotein	0.001	3	1	1	1	39.8
P01185	Vasopressin-neurophysin 2-copeptin	0	21	3	10	3	17.3
Q6EMK4	Vasorin	0.001	2	1	1	1	71.7
P13611	Versican core protein	0	1	2	4	2	372.6
P49748	Very long-chain specific acyl-CoA dehydrogenase, mitochondrial	0	3	1	1	1	70.3
Q53GQ0	Very-long-chain 3-oxoacyl-CoA reductase	0.001	4	1	1	1	34.3
Q9NZ01	Very-long-chain enoyl-CoA reductase	0.001	3	1	1	1	36
P63027	Vesicle-associated membrane protein 2	0	14	1	1	1	12.7
Q15836	Vesicle-associated membrane protein 3	0	16	1	1	1	11.3
Q12907	Vesicular integral-membrane protein VIP36	0	7	2	2	2	40.2
P08670	Vimentin	0	50	21	68	17	53.6
P18206	Vinculin	0	8	7	11	7	123.7
P02774	Vitamin D-binding protein	0	12	4	17	4	52.9
P04004	Vitronectin	0	5	2	2	2	54.3
P21796	Voltage-dependent anion-selective channel protein 1	0	27	5	8	5	30.8
P45880	Voltage-dependent anion-selective channel protein 2	0	6	2	2	2	31.5
Q9Y277	Voltage-dependent anion-selective channel protein 3	0.003	6	1	1	1	30.6
P54289	Voltage-dependent calcium channel subunit alpha-2/delta-1	0.001	1	1	1	1	124.5
Q93050	V-type proton ATPase 116 kDa subunit a isoform 1	0	1	1	1	1	96.4
P38606	V-type proton ATPase catalytic subunit A	0	4	3	3	3	68.3
P21281	V-type proton ATPase subunit B, brain isoform	0	7	2	2	2	56.5
Q15904	V-type proton ATPase subunit S1	0.001	3	1	1	1	52
O75083	WD repeat-containing protein 1	0	2	1	1	1	66.2
P12955	Xaa-Pro dipeptidase	0.001	2	1	1	1	54.5
P13010	X-ray repair cross-complementing protein 5	0.005	1	1	1	1	82.7
P12956	X-ray repair cross-complementing protein 6	0	2	1	1	1	69.8
