# Supplementary material for: Identification and characterization of hADSC‐derived exosome proteins from different isolation methods
Source: J Cell Mol Med. 2021 Jul 8;25(15):7436–50. doi: 10.1111/jcmm.16775 (PMC8335681; doi:10.1111/jcmm.16775)
Supplement: Supplementary file 6 — Table S3 [file JCMM-25-7436-s008.xlsx]

## Sheet: S3
Supplementary Table S3. 599 protein list containing in four isolation methods
Proteins	Gene name
1,4-alpha-glucan-branching enzyme	GBE1
10 kDa heat shock protein, mitochondrial	HS 1
14-3-3 protein beta/alpha	YWHAB
14-3-3 protein epsilon	YWHAE
14-3-3 protein gamma	YWHAG
14-3-3 protein sigma	SFN
14-3-3 protein theta	YWHAQ
14-3-3 protein zeta/delta	YWHAZ
1-phosphatidylinositol 4,5-bisphosphate phosphodiesterase eta-1	PLCH1
2,4-dienoyl-CoA reductase, mitochondrial	DECR1
26S protease regulatory subunit 10B	PSMC6
26S protease regulatory subunit 4	PSMC1
26S proteasome non-ATPase regulatory subunit 12	PSMD12
26S proteasome non-ATPase regulatory subunit 2	PSMD2
26S proteasome non-ATPase regulatory subunit 3	PSMD3
26S proteasome non-ATPase regulatory subunit 7	PSMD7
3'(2'),5'-bisphosphate nucleotidase 1	BPNT1
3-hydroxyacyl-CoA dehydrogenase type-2	HSD17B10
3-hydroxyisobutyrate dehydrogenase, mitochondrial	HIBADH
40S ribosomal protein S12	RPS12
40S ribosomal protein S15a	RPS15A
40S ribosomal protein S17	RPS17
40S ribosomal protein S2	RPS2
40S ribosomal protein S25	RPS25
40S ribosomal protein S28	RPS28
40S ribosomal protein S3a	RPS3A
40S ribosomal protein S4, X isoform	RPS4X
40S ribosomal protein S5	RPS5
40S ribosomal protein S7	RPS7
40S ribosomal protein S8	RPS8
40S ribosomal protein S9	RPS9
40S ribosomal protein SA	RPSA
4-aminobutyrate aminotransferase, mitochondrial	ABAT
5'-nucleotidase	NT5E
60 kDa heat shock protein, mitochondrial	HSPD1
60 kDa SS-A/Ro ribonucleoprotein	TROVE2
60S acidic ribosomal protein P0	RPLP0
60S acidic ribosomal protein P2	RPLP2
60S ribosomal protein L10a	RPL10A
60S ribosomal protein L11	RPL11
60S ribosomal protein L18a	RPL18A
60S ribosomal protein L23	RPL23
60S ribosomal protein L24	RPL24
60S ribosomal protein L27a	RPL27A
60S ribosomal protein L3	RPL3
60S ribosomal protein L36	RPL36
60S ribosomal protein L4	RPL4
6-phosphogluconate dehydrogenase, decarboxylating	PGD
72 kDa type IV collagenase	MMP2
78 kDa glucose-regulated protein	HSPA5
Acidic leucine-rich nuclear phosphoprotein 32 family member E	ANP32E
Actin, aortic smooth muscle	ACTA2
Actin, cytoplasmic 1	ACTB
Actin-related protein 2	ACTR2
Actin-related protein 2/3 complex subunit 1A	ARPC1A
Actin-related protein 2/3 complex subunit 1B	ARPC1B
Actin-related protein 2/3 complex subunit 2	ARPC2
Actin-related protein 2/3 complex subunit 3	ARPC3
Actin-related protein 3	ACTR3
Acylamino-acid-releasing enzyme	APEH
Acyl-CoA-binding protein	DBI
Acyl-coenzyme A thioesterase 2, mitochondrial	ACOT2
Adenine phosphoribosyltransferase	APRT
Adenosylhomocysteinase	AHCY
Adenylate kinase 2, mitochondrial	AK2
Adenylate kinase isoenzyme 1	AK1
Adenylyl cyclase-associated protein 1	CAP1
Adenylyltransferase and sulfurtransferase MOCS3	MOCS3
ADP-ribosylation factor 3	ARF3
ADP-ribosylation factor 4	ARF4
Agrin	AGRN
Alcohol dehydrogenase [NADP(+)]	AKR1A1
Aldehyde dehydrogenase, mitochondrial	ALDH2
Aldehyde oxidase	AOX1
Aldose reductase	AKR1B1
Alpha/beta hydrolase domain-containing protein 14B	ABHD14B
Alpha-2-antiplasmin	SERPINF2
Alpha-2-HS-glycoprotein	AHSG
Alpha-2-macroglobulin	A2M
Alpha-actinin-1	ACTN1
Alpha-actinin-4	ACTN4
Alpha-centractin	ACTR1A
Alpha-enolase	ENO1
Alpha-fetoprotein	AFP
Aminoacylase-1	ACY1
Aminopeptidase B	RNPEP
Aminopeptidase N	ANPEP
Amyloid beta A4 protein	APP
Annexin A1	ANXA1
Annexin A2	ANXA2
Annexin A4	ANXA4
Annexin A5	ANXA5
Annexin A6	ANXA6
Antithrombin-III	SERPINC1
AP-1 complex subunit beta-1	AP1B1
AP-1 complex subunit mu-1	AP1M1
AP-2 complex subunit mu	AP2M1
Apolipoprotein A-I	APOA1
Apolipoprotein A-IV	APOA4
Arginine--tRNA ligase, cytoplasmic	RARS
Asparagine--tRNA ligase, cytoplasmic	NARS
Aspartate aminotransferase, cytoplasmic	GOT1
Aspartate aminotransferase, mitochondrial	GOT2
Aspartate--tRNA ligase, cytoplasmic	DARS
Aspartyl aminopeptidase	DNPEP
Astrocytic phosphoprotein PEA-15	PEA15
ATP synthase subunit alpha, mitochondrial	ATP5A1
ATP synthase subunit beta, mitochondrial	ATP5B
ATP-citrate synthase	ACLY
ATP-dependent 6-phosphofructokinase, liver type	PFKL
ATP-dependent 6-phosphofructokinase, muscle type	PFKM
ATP-dependent 6-phosphofructokinase, platelet type	PFKP
ATP-dependent RNA helicase DDX1	DDX1
Band 4.1-like protein 3	EPB41L3
Basement membrane-specific heparan sulfate proteoglycan core protein	HSPG2
Beta-2-glycoprotein 1	APOH
Beta-2-microglobulin	B2M
Bifunctional glutamate/proline--tRNA ligase	EPRS
Bifunctional purine biosynthesis protein PURH	ATIC
Biglycan	BGN
Brain acid soluble protein 1	BASP1
C-1-tetrahydrofolate synthase, cytoplasmic	MTHFD1
Calcium-binding protein 39	CAB39
Calcium-dependent secretion activator 1	CADPS
Calmodulin	CALM1
Calnexin	CANX
Calpain small subunit 1	CAPNS1
Calpain-2 catalytic subunit	CAPN2
Calponin-1	CNN1
Calreticulin	CALR
Calumenin	CALU
cAMP-dependent protein kinase catalytic subunit alpha	PRKACA
cAMP-dependent protein kinase type II-beta regulatory subunit	PRKAR2B
Carbonic anhydrase 2	CA2
Carboxypeptidase D	CPD
Carboxypeptidase E	CPE
Carboxypeptidase N catalytic chain	CPN1
Cathepsin B	CTSB
CD109 antigen	CD109
CD166 antigen	ALCAM
CD44 antigen	CD44
Cell adhesion molecule 1	CADM1
Chloride intracellular channel protein 1	CLIC1
Chromogranin-A	CHGA
Citrate synthase, mitochondrial	CS
Clathrin heavy chain 1	CLTC
Coagulation factor V	F5
Coatomer subunit alpha	COPA
Coatomer subunit gamma-1	COPG1
Cofilin-1	CFL1
Collagen alpha-1(I) chain	COL1A1
Collagen alpha-1(IV) chain	COL4A1
Collagen alpha-1(V) chain	COL5A1
Collagen alpha-1(VI) chain	COL6A1
Collagen alpha-1(XII) chain	COL12A1
Collagen alpha-2(I) chain	COL1A2
Collagen alpha-2(VI) chain	COL6A2
Collagen alpha-3(VI) chain	COL6A3
Complement C1r subcomponent	C1R
Complement C2	C2
Complement C3	C3
Complement C4-A	C4A
Complement component C7	C7
Complement factor H	CFH
COP9 signalosome complex subunit 2	COPS2
COP9 signalosome complex subunit 4	COPS4
Coronin-1C	CORO1C
C-type mannose receptor 2	MRC2
Cullin-4B	CUL4B
Cullin-associated NEDD8-dissociated protein 1	CAND1
C-X-C motif chemokine 5	CXCL5
Cystatin-C	CST3
Cytochrome b5	CYB5A
Cytochrome c	CYCS
Cytoplasmic aconitate hydratase	ACO1
Cytoplasmic dynein 1 heavy chain 1	DYNC1H1
Decorin	DCN
Delta-aminolevulinic acid dehydratase	ALAD
Desmin	DES
Destrin	DSTN
Dihydrolipoyl dehydrogenase, mitochondrial	DLD
Dihydrolipoyllysine-residue succinyltransferase component of 2-oxoglutarate dehydrogenase complex, mitochondrial	DLST
Dihydropteridine reductase	QDPR
Dihydropyrimidinase-related protein 2	DPYSL2
Dihydropyrimidinase-related protein 3	DPYSL3
Dipeptidyl peptidase 1	CTSC
DNA damage-binding protein 1	DDB1
Drebrin-like protein	DBNL
Dynactin subunit 1	DCTN1
Dynactin subunit 2	DCTN2
Dynamin-1-like protein	DNM1L
Dynein light chain 1, cytoplasmic	DYNLL1
E3 ubiquitin-protein ligase HUWE1	HUWE1
Echinoderm microtubule-associated protein-like 2	EML2
Ectonucleotide pyrophosphatase/phosphodiesterase family member 2	ENPP2
EGF-containing fibulin-like extracellular matrix protein 1	EFEMP1
EH domain-containing protein 2	EHD2
EH domain-containing protein 4	EHD4
Electron transfer flavoprotein subunit alpha, mitochondrial	ETFA
Elongation factor 1-alpha 1	EEF1A1
Elongation factor 1-beta	EEF1B2
Elongation factor 1-gamma	EEF1G
Elongation factor 2	EEF2
EMILIN-1	EMILIN1
Endoplasmic reticulum resident protein 29	ERP29
Endoplasmic reticulum resident protein 44	ERP44
Endoplasmin	HSP90B1
Erythrocyte band 7 integral membrane protein	STOM
Ester hydrolase C11orf54	C11orf54
Eukaryotic initiation factor 4A-II	EIF4A2
Eukaryotic peptide chain release factor subunit 1	ETF1
Eukaryotic translation initiation factor 3 subunit A	EIF3A
Eukaryotic translation initiation factor 3 subunit B	EIF3B
Eukaryotic translation initiation factor 3 subunit C-like protein	EIF3CL
Eukaryotic translation initiation factor 3 subunit L	EIF3L
Eukaryotic translation initiation factor 5A-1	EIF5A
Exportin-1	XPO1
Extracellular matrix protein 1	ECM1
Ezrin	EZR
F-actin-capping protein subunit alpha-1	CAPZA1
F-actin-capping protein subunit alpha-2	CAPZA2
F-actin-capping protein subunit beta	CAPZB
Farnesyl pyrophosphate synthase	FDPS
Fascin	FSCN1
Fatty acid synthase	FASN
Ferritin heavy chain	FTH1
Ferritin light chain	FTL
Fibrillin-1	FBN1
Fibrinogen beta chain	FGB
Fibronectin	FN1
Fibulin-1	FBLN1
Filamin-A	FLNA
Filamin-B	FLNB
Filamin-C	FLNC
Follistatin-related protein 1	FSTL1
Fructose-bisphosphate aldolase A	ALDOA
Fructose-bisphosphate aldolase C	ALDOC
Galectin-1	LGALS1
Galectin-3-binding protein	LGALS3BP
Gamma-enolase	ENO2
Gamma-glutamyl hydrolase	GGH
GDP-fucose protein O-fucosyltransferase 2	POFUT2
Gelsolin	GSN
General vesicular transport factor p115	USO1
Glia maturation factor beta	GMFB
Glucosamine-6-phosphate isomerase 1	GNPDA1
Glucose-6-phosphate 1-dehydrogenase	G6PD
Glucose-6-phosphate isomerase	GPI
Glutamate dehydrogenase 1, mitochondrial	GLUD1
Glutamine--tRNA ligase	QARS
Glutathione S-transferase A4	GSTA4
Glutathione S-transferase Mu 1	GSTM1
Glutathione S-transferase Mu 2	GSTM2
Glutathione S-transferase Mu 5	GSTM5
Glutathione S-transferase omega-1	GSTO1
Glutathione S-transferase P	GSTP1
Glyceraldehyde-3-phosphate dehydrogenase	GAPDH
Glycine--tRNA ligase	GARS
Glycogen phosphorylase, brain form	PYGB
Glyoxalase domain-containing protein 4	GLOD4
Growth arrest-specific protein 6	GAS6
GTP-binding nuclear protein Ran	RAN
GTP-binding protein SAR1a	SAR1A
Guanine nucleotide-binding protein G(i) subunit alpha-2	GNAI2
Guanine nucleotide-binding protein G(I)/G(S)/G(T) subunit beta-2	GNB2
Guanine nucleotide-binding protein G(s) subunit alpha isoforms XLas	GNAS
Guanine nucleotide-binding protein subunit beta-2-like 1	GNB2L1
Guanylate kinase	GUK1
Haloacid dehalogenase-like hydrolase domain-containing protein 2	HDHD2
Heat shock 70 kDa protein 1A	HSPA1A
Heat shock 70 kDa protein 4	HSPA4
Heat shock cognate 71 kDa protein	HSPA8
Heat shock protein 75 kDa, mitochondrial	TRAP1
Heat shock protein beta-1	HSPB1
Heat shock protein HSP 90-alpha A2	HSP90AA2P
Heat shock protein HSP 90-alpha	HSP90AA1
Heat shock protein HSP 90-beta	HSP90AB1
Hemoglobin subunit alpha	HBA1
Hemoglobin subunit beta	HBB
Hemoglobin subunit gamma-1	HBG1
Hemopexin	HPX
Hepatocyte growth factor activator	HGFAC
Hepatoma-derived growth factor	HDGF
Heterogeneous nuclear ribonucleoprotein A/B	HNRNPAB
Heterogeneous nuclear ribonucleoprotein A3	HNRNPA3
Heterogeneous nuclear ribonucleoprotein D0	HNRNPD
Heterogeneous nuclear ribonucleoprotein K	HNRNPK
Heterogeneous nuclear ribonucleoprotein R	HNRNPR
Heterogeneous nuclear ribonucleoproteins A2/B1	HNRNPA2B1
Hexokinase-1	HK1
High mobility group protein B1	HMGB1
Histidine--tRNA ligase, cytoplasmic	HARS
Histone H4	HIST1H4A
Hsc70-interacting protein	ST13
Hypoxanthine-guanine phosphoribosyltransferase	HPRT1
Hypoxia up-regulated protein 1	HYOU1
Ig gamma-1 chain C region	IGHG1
Ig gamma-4 chain C region	IGHG4
Immunoglobulin J chain	JCHAIN
Immunoglobulin lambda-like polypeptide 5	IGLL5
Immunoglobulin superfamily member 1	IGSF1
Importin subunit beta-1	KPNB1
Importin-5	IPO5
Importin-7	IPO7
Inorganic pyrophosphatase 2, mitochondrial	PPA2
Inorganic pyrophosphatase	PPA1
Insulin-like growth factor-binding protein 4	IGFBP4
Insulin-like growth factor-binding protein 7	IGFBP7
Insulin-like growth factor-binding protein complex acid labile subunit	IGFALS
Integrin beta-1	ITGB1
Integrin-linked kinase-associated serine/threonine phosphatase 2C	ILKAP
Inter-alpha-trypsin inhibitor heavy chain H1	ITIH1
Inter-alpha-trypsin inhibitor heavy chain H2	ITIH2
Inter-alpha-trypsin inhibitor heavy chain H3	ITIH3
Inter-alpha-trypsin inhibitor heavy chain H4	ITIH4
Interstitial collagenase	MMP1
Isocitrate dehydrogenase [NADP] cytoplasmic	IDH1
Isocitrate dehydrogenase [NADP], mitochondrial	IDH2
Keratin, type I cytoskeletal 10	KRT10
Keratin, type I cytoskeletal 16	KRT16
Keratin, type I cytoskeletal 9	KRT9
Keratin, type II cytoskeletal 1	KRT1
Keratin, type II cytoskeletal 2 epidermal	KRT2
Keratin, type II cytoskeletal 5	KRT5
Keratin, type II cytoskeletal 8	KRT8
Kinectin	KTN1
Lactadherin	MFGE8
Lactotransferrin	LTF
Lamin-B1	LMNB1
Laminin subunit alpha-4	LAMA4
Laminin subunit beta-1	LAMB1
Laminin subunit gamma-1	LAMC1
Latent-transforming growth factor beta-binding protein 1	LTBP1
Leucine zipper transcription factor-like protein 1	LZTFL1
L-lactate dehydrogenase A chain	LDHA
L-lactate dehydrogenase B chain	LDHB
Lumican	LUM
Lysosomal protective protein	CTSA
Lysyl oxidase homolog 2	LOXL2
Major vault protein	MVP
Malate dehydrogenase, cytoplasmic	MDH1
Malate dehydrogenase, mitochondrial	MDH2
Malignant T-cell-amplified sequence 1	MCTS1
Mannose-1-phosphate guanyltransferase beta	GMPPB
Matrix metalloproteinase-19	MMP19
Metalloproteinase inhibitor 1	TIMP1
Metalloproteinase inhibitor 2	TIMP2
Metallothionein-1G	MT1G
Methionine aminopeptidase 2	METAP2
Methionine--tRNA ligase, cytoplasmic	MARS
Microtubule-associated protein 1B	MAP1B
Microtubule-associated protein 4	MAP4
Microtubule-associated protein RP/EB family member 1	MAPRE1
Mitochondrial 10-formyltetrahydrofolate dehydrogenase	ALDH1L2
Mitogen-activated protein kinase 1	MAPK1
Moesin	MSN
Multifunctional protein ADE2	PAICS
Myosin light polypeptide 6	MYL6
Myosin regulatory light chain 12B	MYL12B
Myosin-11	MYH11
Myosin-9	MYH9
Myotrophin	MTPN
N(G),N(G)-dimethylarginine dimethylaminohydrolase 1	DDAH1
N(G),N(G)-dimethylarginine dimethylaminohydrolase 2	DDAH2
N-acetylmuramoyl-L-alanine amidase	PGLYRP2
NAD(P)H dehydrogenase [quinone] 1	NQO1
NAD(P)H-hydrate epimerase	APOA1BP
NEDD8	NEDD8
NEDD8-activating enzyme E1 catalytic subunit	UBA3
Neuroblast differentiation-associated protein AHNAK	AHNAK
Neuroendocrine convertase 1	PCSK1
Neuroendocrine convertase 2	PCSK2
Neuroendocrine protein 7B2	SCG5
Neuronal cell adhesion molecule	NRCAM
Neuropilin-1	NRP1
Neurosecretory protein VGF	VGF
Neutral alpha-glucosidase AB	GANAB
Nuclear transport factor 2	NUTF2
Nucleobindin-1	NUCB1
Nucleobindin-2	NUCB2
Nucleolin	NCL
Nucleophosmin	NPM1
Nucleoside diphosphate kinase A	NME1
Nucleoside diphosphate kinase B	NME2
Obg-like ATPase 1	OLA1
Osteoclast-stimulating factor 1	OSTF1
Parathymosin	PTMS
Pentraxin-related protein PTX3	PTX3
Peptidyl-glycine alpha-amidating monooxygenase	PAM
Peptidyl-prolyl cis-trans isomerase A	PPIA
Peptidyl-prolyl cis-trans isomerase B	PPIB
Peptidyl-prolyl cis-trans isomerase E	PPIE
Peptidyl-prolyl cis-trans isomerase FKBP1A	FKBP1A
Peptidyl-prolyl cis-trans isomerase FKBP2	FKBP2
Peptidyl-prolyl cis-trans isomerase FKBP4	FKBP4
Periostin	POSTN
Peroxidasin homolog	PXDN
Peroxiredoxin-1	PRDX1
Peroxiredoxin-2	PRDX2
Peroxiredoxin-4	PRDX4
Peroxiredoxin-5, mitochondrial	PRDX5
Peroxiredoxin-6	PRDX6
Phosphatidylethanolamine-binding protein 1	PEBP1
Phosphoacetylglucosamine mutase	PGM3
Phosphoglycerate kinase 1	PGK1
Phosphoglycerate mutase 1	PGAM1
Phosphopantothenate--cysteine ligase	PPCS
Pigment epithelium-derived factor	SERPINF1
Plasma protease C1 inhibitor	SERPING1
Plasminogen activator inhibitor 1	SERPINE1
Plasminogen	PLG
Plastin-2	LCP1
Plastin-3	PLS3
Platelet-activating factor acetylhydrolase IB subunit beta	PAFAH1B2
Plectin	PLEC
Poly(U)-binding-splicing factor PUF60	PUF60
Polyadenylate-binding protein 1	PABPC1
Polymerase I and transcript release factor	PTRF
POTE ankyrin domain family member J	POTEJ
Prefoldin subunit 2	PFDN2
Prefoldin subunit 6	PFDN6
Pregnancy zone protein	PZP
Prelamin-A/C	LMNA
Probable phosphoglycerate mutase 4	PGAM4
Procollagen C-endopeptidase enhancer 1	PCOLCE
Procollagen galactosyltransferase 1	COLGALT1
Procollagen-lysine,2-oxoglutarate 5-dioxygenase 1	PLOD1
Profilin-1	PFN1
Profilin-2	PFN2
Programmed cell death 6-interacting protein	PDCD6IP
Proliferating cell nuclear antigen	PCNA
Proliferation-associated protein 2G4	PA2G4
Prolow-density lipoprotein receptor-related protein 1	LRP1
Prosaposin	PSAP
Prostaglandin E synthase 3	PTGES3
Proteasome activator complex subunit 1	PSME1
Proteasome subunit alpha type-1	PSMA1
Proteasome subunit alpha type-2	PSMA2
Proteasome subunit alpha type-3	PSMA3
Proteasome subunit alpha type-4	PSMA4
Proteasome subunit alpha type-5	PSMA5
Proteasome subunit alpha type-6	PSMA6
Proteasome subunit alpha type-7	PSMA7
Proteasome subunit beta type-1	PSMB1
Proteasome subunit beta type-2	PSMB2
Proteasome subunit beta type-3	PSMB3
Proteasome subunit beta type-4	PSMB4
Proteasome subunit beta type-5	PSMB5
Protein CutA	CUTA
Protein deglycase DJ-1	PARK7
Protein disulfide-isomerase A3	PDIA3
Protein disulfide-isomerase A4	PDIA4
Protein disulfide-isomerase	P4HB
Protein FAM49B	FAM49B
Protein LZIC	LZIC
Protein O-GlcNAcase	MGEA5
Protein phosphatase 1 regulatory subunit 7	PPP1R7
Protein S100-A13	S100A13
Protein S100-A16	S100A16
Protein S100-A4	S100A4
Protein S100-A6	S100A6
Protein SET	SET
Protein-glutamine gamma-glutamyltransferase 2	TGM2
Protein-L-isoaspartate(D-aspartate) O-methyltransferase	PCMT1
Prothrombin	F2
Prothymosin alpha	PTMA
Pterin-4-alpha-carbinolamine dehydratase	PCBD1
Puromycin-sensitive aminopeptidase	NPEPPS
Putative heat shock protein HSP 90-beta 4	HSP90AB4P
Putative phospholipase B-like 2	PLBD2
Pyruvate kinase PKM	PKM
Rab GDP dissociation inhibitor alpha	GDI1
Rab GDP dissociation inhibitor beta	GDI2
RAC-alpha serine/threonine-protein kinase	AKT1
Radixin	RDX
Ras GTPase-activating-like protein IQGAP1	IQGAP1
Ras suppressor protein 1	RSU1
Ras-related protein Rab-11B	RAB11B
Ras-related protein Rab-14	RAB14
Ras-related protein Rab-2A	RAB2A
Ras-related protein Rab-7a	RAB7A
Ras-related protein Rap-1b-like protein
Reticulocalbin-1	RCN1 PE
Reticulocalbin-3	RCN3
Retinal dehydrogenase 1	ALDH1A1
Retinal dehydrogenase 2	ALDH1A2
Retinoic acid receptor responder protein 2	RARRES2
Retinol-binding protein 1	RBP1
Rho GDP-dissociation inhibitor 1	ARHGDIA
Rho-related GTP-binding protein RhoC	RHOC
RuvB-like 1	RUVBL1
Secretogranin-2	SCG2
Secretogranin-3	SCG3
Selenium-binding protein 1	SELENBP1
Semaphorin-7A	SEMA7A
Septin-2	SEPT2
Septin-9	SEPT9
Serine hydroxymethyltransferase, mitochondrial	SHMT2
Serine protease HTRA1	HTRA1
Serine/threonine-protein kinase PAK 2	PAK2
Serine/threonine-protein phosphatase 2A 55 kDa regulatory subunit B delta isoform	PPP2R2D
Serine/threonine-protein phosphatase 2A 65 kDa regulatory subunit A beta isoform	PPP2R1B
Serine/threonine-protein phosphatase 2A activator	PPP2R4
Serine/threonine-protein phosphatase 5	PPP5C
Serine/threonine-protein phosphatase PP1-alpha catalytic subunit	PPP1CA
Serine--tRNA ligase, cytoplasmic	SARS
Serotransferrin	TF
Serpin H1	SERPINH1
Serum albumin	ALB
S-formylglutathione hydrolase	ESD
SH3 domain-binding glutamic acid-rich-like protein 3	SH3BGRL3
SH3 domain-binding glutamic acid-rich-like protein	SH3BGRL
Signal transducer and activator of transcription 1-alpha/beta	STAT1
Single-stranded DNA-binding protein, mitochondrial	SSBP1
Small glutamine-rich tetratricopeptide repeat-containing protein alpha	SGTA
S-methyl-5'-thioadenosine phosphorylase	MTAP
Sodium/potassium-transporting ATPase subunit alpha-1	ATP1A1
SPARC	SPARC
Spectrin alpha chain, non-erythrocytic 1	SPTAN1
Spectrin beta chain, non-erythrocytic 1	SPTBN1
Spliceosome RNA helicase DDX39B	DDX39B
Spondin-2	SPON2
Staphylococcal nuclease domain-containing protein 1	SND1
Stathmin	STMN1
Stress-70 protein, mitochondrial	HSPA9
Stress-induced-phosphoprotein 1	STIP1
Sulfhydryl oxidase 1	QSOX1
Superoxide dismutase [Cu-Zn]	SOD1
Sushi repeat-containing protein SRPX	SRPX
Synaptic vesicle membrane protein VAT-1 homolog	VAT1
Synaptic vesicle membrane protein VAT-1 homolog-like	VAT1L
Talin-1	TLN1
T-complex protein 1 subunit beta	CCT2
T-complex protein 1 subunit delta	CCT4
T-complex protein 1 subunit gamma	CCT3
T-complex protein 1 subunit theta	CCT8
Testican-1	SPOCK1
Thimet oligopeptidase	THOP1
Thioredoxin domain-containing protein 12	TXNDC12
Thioredoxin	TXN
Thioredoxin reductase 1, cytoplasmic	TXNRD1
Threonine--tRNA ligase, cytoplasmic	TARS
Thrombospondin-1	THBS1
Thrombospondin-4	THBS4
Thymosin beta-10	TMSB10
Thymosin beta-4	TMSB4X
Thyroxine-binding globulin	SERPINA7
Transaldolase	TALDO1
Transferrin receptor protein 1	TFRC
Transforming growth factor-beta-induced protein ig-h3	TGFBI
Transgelin	TAGLN
Transgelin-2	TAGLN2
Transitional endoplasmic reticulum ATPase	VCP
Translationally-controlled tumor protein	TPT1
Translin	TSN
Trifunctional enzyme subunit alpha, mitochondrial	HADHA
Triosephosphate isomerase	TPI1
Tropomodulin-2	TMOD2
Tropomyosin alpha-1 chain	TPM1
Tropomyosin alpha-3 chain	TPM3
Tropomyosin alpha-4 chain	TPM4
Tropomyosin beta chain	TPM2
Tryptophan--tRNA ligase, cytoplasmic	WARS
Tubulin alpha-1B chain	TUBA1B
Tubulin beta chain	TUBB
Twinfilin-1	TWF1
Ubiquitin carboxyl-terminal hydrolase 14	USP14
Ubiquitin carboxyl-terminal hydrolase 7	USP7
Ubiquitin carboxyl-terminal hydrolase isozyme L1	UCHL1
Ubiquitin carboxyl-terminal hydrolase isozyme L3	UCHL3
Ubiquitin-40S ribosomal protein S27a	RPS27A
Ubiquitin-conjugating enzyme E2 K	UBE2K
Ubiquitin-conjugating enzyme E2 L3	UBE2L3
Ubiquitin-conjugating enzyme E2 N	UBE2N
Ubiquitin-conjugating enzyme E2 variant 1	UBE2V1
Ubiquitin-fold modifier-conjugating enzyme 1	UFC1
Ubiquitin-like modifier-activating enzyme 1	UBA1
Ubiquitin-like modifier-activating enzyme 6	UBA6
UDP-glucose:glycoprotein glucosyltransferase 1	UGGT1
UMP-CMP kinase	CMPK1
UPF0568 protein C14orf166	C14orf166
Uroporphyrinogen decarboxylase	UROD
UTP--glucose-1-phosphate uridylyltransferase	UGP2
UV excision repair protein RAD23 homolog B	RAD23B
Valine--tRNA ligase	VARS
Vasopressin-neurophysin 2-copeptin	AVP
Versican core protein	VCAN
Vesicle-associated membrane protein 2	VAMP2
Vesicle-associated membrane protein 3	VAMP3
Vesicular integral-membrane protein VIP36	LMAN2
Vimentin	VIM
Vinculin	VCL
Vitamin D-binding protein	GC
Vitronectin	VTN
Voltage-dependent calcium channel subunit alpha-2/delta-1	CACNA2D1
V-type proton ATPase 116 kDa subunit a isoform 1	ATP6V0A1
V-type proton ATPase catalytic subunit A	ATP6V1A
V-type proton ATPase subunit B, brain isoform	ATP6V1B2
WD repeat-containing protein 1	WDR1
