# Supplementary material for: Identification and characterization of hADSC‐derived exosome proteins from different isolation methods
Source: J Cell Mol Med. 2021 Jul 8;25(15):7436–50. doi: 10.1111/jcmm.16775 (PMC8335681; doi:10.1111/jcmm.16775)
Supplement: Supplementary file 7 — Table S4 [file JCMM-25-7436-s003.xlsx]

## Sheet: UC
Supplementary Table S4. List of differentially expressed proteins
Uniprot accession No.	Proteins	Exp. q-value	Sequence coverage (%)	No. of Peptides	No. of PSMs	No. of Unique Peptides	MW [kDa]	Abundance Ratio LPS/non (UC)
Q13976	cGMP-dependent protein kinase 1 OS=Homo sapiens GN=PRKG1 PE=1 SV=3	0.001	3	2	2	2	76.3	0.01
Q96C86	m7GpppX diphosphatase OS=Homo sapiens GN=DCPS PE=1 SV=2	0.002	6	1	1	1	38.6	0.01
O95084	Serine protease 23 OS=Homo sapiens GN=PRSS23 PE=1 SV=1	0.001	7	2	2	2	43	0.117
Q9BPU6	Dihydropyrimidinase-related protein 5 OS=Homo sapiens GN=DPYSL5 PE=1 SV=1	0.001	5	2	2	2	61.4	0.183
Q8TBC4	NEDD8-activating enzyme E1 catalytic subunit OS=Homo sapiens GN=UBA3 PE=1 SV=2	0.001	3	1	1	1	51.8	0.258
Q96CW1	AP-2 complex subunit mu OS=Homo sapiens GN=AP2M1 PE=1 SV=2	0.001	2	1	1	1	49.6	0.289
Q14393	Growth arrest-specific protein 6 OS=Homo sapiens GN=GAS6 PE=1 SV=2	0	2	2	2	2	79.6	0.293
Q9Y530	O-acetyl-ADP-ribose deacetylase 1 OS=Homo sapiens GN=OARD1 PE=1 SV=2	0.001	8	1	1	1	17	0.31
P17858	ATP-dependent 6-phosphofructokinase, liver type OS=Homo sapiens GN=PFKL PE=1 SV=6	0	3	2	3	1	85	0.327
P07585	Decorin OS=Homo sapiens GN=DCN PE=1 SV=1	0	22	7	18	6	39.7	0.327
P62910	60S ribosomal protein L32 OS=Homo sapiens GN=RPL32 PE=1 SV=2	0.001	16	2	2	2	15.9	0.328
P08237	ATP-dependent 6-phosphofructokinase, muscle type OS=Homo sapiens GN=PFKM PE=1 SV=2	0	7	4	5	3	85.1	0.333
P08865	40S ribosomal protein SA OS=Homo sapiens GN=RPSA PE=1 SV=4	0	26	7	11	7	32.8	0.353
Q92499	ATP-dependent RNA helicase DDX1 OS=Homo sapiens GN=DDX1 PE=1 SV=2	0	10	7	7	7	82.4	0.359
P21926	CD9 antigen OS=Homo sapiens GN=CD9 PE=1 SV=4	0.001	4	1	1	1	25.4	0.375
P02792	Ferritin light chain OS=Homo sapiens GN=FTL PE=1 SV=2	0.001	13	2	2	2	20	0.377
Q96IU4	Alpha/beta hydrolase domain-containing protein 14B OS=Homo sapiens GN=ABHD14B PE=1 SV=1	0	7	1	1	1	22.3	0.378
Q6UWP2	Dehydrogenase/reductase SDR family member 11 OS=Homo sapiens GN=DHRS11 PE=1 SV=1	0	13	3	3	3	28.3	0.388
P0CG39	POTE ankyrin domain family member J OS=Homo sapiens GN=POTEJ PE=3 SV=1	0	5	4	17	1	117.3	0.394
Q99627	COP9 signalosome complex subunit 8 OS=Homo sapiens GN=COPS8 PE=1 SV=1	0	22	3	4	3	23.2	0.4
P34949	Mannose-6-phosphate isomerase OS=Homo sapiens GN=MPI PE=1 SV=2	0	3	2	2	2	46.6	0.411
P01178	Oxytocin-neurophysin 1 OS=Homo sapiens GN=OXT PE=1 SV=1	0	20	2	3	1	12.7	0.411
P62913	60S ribosomal protein L11 OS=Homo sapiens GN=RPL11 PE=1 SV=2	0.002	4	1	1	1	20.2	0.412
P08195	4F2 cell-surface antigen heavy chain OS=Homo sapiens GN=SLC3A2 PE=1 SV=3	0.004	1	1	1	1	68	0.417
P00492	Hypoxanthine-guanine phosphoribosyltransferase OS=Homo sapiens GN=HPRT1 PE=1 SV=2	0	30	5	8	5	24.6	0.423
P05408	Neuroendocrine protein 7B2 OS=Homo sapiens GN=SCG5 PE=1 SV=2	0	9	1	3	1	23.7	0.427
Q02878	60S ribosomal protein L6 OS=Homo sapiens GN=RPL6 PE=1 SV=3	0	6	2	2	2	32.7	0.434
Q9UBQ0	Vacuolar protein sorting-associated protein 29 OS=Homo sapiens GN=VPS29 PE=1 SV=1	0	16	3	3	3	20.5	0.434
P26373	60S ribosomal protein L13 OS=Homo sapiens GN=RPL13 PE=1 SV=4	0.002	4	1	1	1	24.2	0.436
P61020	Ras-related protein Rab-5B OS=Homo sapiens GN=RAB5B PE=1 SV=1	0	20	4	5	1	23.7	0.436
P05388	60S acidic ribosomal protein P0 OS=Homo sapiens GN=RPLP0 PE=1 SV=1	0	10	3	3	3	34.3	0.439
P28161	Glutathione S-transferase Mu 2 OS=Homo sapiens GN=GSTM2 PE=1 SV=2	0	20	4	6	1	25.7	0.441
P26639	Threonine--tRNA ligase, cytoplasmic OS=Homo sapiens GN=TARS PE=1 SV=3	0	8	5	6	5	83.4	0.445
P36578	60S ribosomal protein L4 OS=Homo sapiens GN=RPL4 PE=1 SV=5	0	9	4	5	4	47.7	0.449
Q8NCW5	NAD(P)H-hydrate epimerase OS=Homo sapiens GN=APOA1BP PE=1 SV=2	0.006	3	1	1	1	31.7	0.453
P83881	60S ribosomal protein L36a OS=Homo sapiens GN=RPL36A PE=1 SV=2	0.001	17	2	2	2	12.4	0.455
Q13642	Four and a half LIM domains protein 1 OS=Homo sapiens GN=FHL1 PE=1 SV=4	0	11	3	3	3	36.2	0.455
P61313	60S ribosomal protein L15 OS=Homo sapiens GN=RPL15 PE=1 SV=2	0	17	3	5	3	24.1	0.456
Q01813	ATP-dependent 6-phosphofructokinase, platelet type OS=Homo sapiens GN=PFKP PE=1 SV=2	0	6	4	4	4	85.5	0.456
P45985	Dual specificity mitogen-activated protein kinase kinase 4 OS=Homo sapiens GN=MAP2K4 PE=1 SV=1	0.001	7	2	2	2	44.3	0.456
P09455	Retinol-binding protein 1 OS=Homo sapiens GN=RBP1 PE=1 SV=2	0.001	13	2	2	2	15.8	0.458
P51991	Heterogeneous nuclear ribonucleoprotein A3 OS=Homo sapiens GN=HNRNPA3 PE=1 SV=2	0	8	3	5	2	39.6	0.461
P62140	Serine/threonine-protein phosphatase PP1-beta catalytic subunit OS=Homo sapiens GN=PPP1CB PE=1 SV=3	0	42	11	15	3	37.2	0.466
O95626	Acidic leucine-rich nuclear phosphoprotein 32 family member D OS=Homo sapiens GN=ANP32D PE=2 SV=2	0	17	3	5	1	14.8	0.472
P47755	F-actin-capping protein subunit alpha-2 OS=Homo sapiens GN=CAPZA2 PE=1 SV=3	0	10	2	2	2	32.9	0.474
Q99715	Collagen alpha-1(XII) chain OS=Homo sapiens GN=COL12A1 PE=1 SV=2	0	6	18	21	18	332.9	0.478
P18669	Phosphoglycerate mutase 1 OS=Homo sapiens GN=PGAM1 PE=1 SV=2	0	53	11	55	8	28.8	0.48
Q9UL46	Proteasome activator complex subunit 2 OS=Homo sapiens GN=PSME2 PE=1 SV=4	0.001	10	2	2	2	27.4	0.482
Q9P2B2	Prostaglandin F2 receptor negative regulator OS=Homo sapiens GN=PTGFRN PE=1 SV=2	0	8	7	7	7	98.5	0.483
P60228	Eukaryotic translation initiation factor 3 subunit E OS=Homo sapiens GN=EIF3E PE=1 SV=1	0	6	3	4	3	52.2	0.484
Q9UNP9	Peptidyl-prolyl cis-trans isomerase E OS=Homo sapiens GN=PPIE PE=1 SV=1	0	3	1	5	1	33.4	0.485
P14314	Glucosidase 2 subunit beta OS=Homo sapiens GN=PRKCSH PE=1 SV=2	0.001	3	2	2	2	59.4	0.486
Q7KZF4	Staphylococcal nuclease domain-containing protein 1 OS=Homo sapiens GN=SND1 PE=1 SV=1	0	3	2	2	2	101.9	0.491
P01308	Insulin OS=Homo sapiens GN=INS PE=1 SV=1	0	25	2	8	2	12	0.492
P60891	Ribose-phosphate pyrophosphokinase 1 OS=Homo sapiens GN=PRPS1 PE=1 SV=2	0	18	4	4	4	34.8	0.492
Q14974	Importin subunit beta-1 OS=Homo sapiens GN=KPNB1 PE=1 SV=2	0	19	13	20	13	97.1	0.495
Q9UHG2	ProSAAS OS=Homo sapiens GN=PCSK1N PE=1 SV=1	0.004	4	1	1	1	27.4	2.014
P01024	Complement C3 OS=Homo sapiens GN=C3 PE=1 SV=2	0	5	7	13	7	187	2.019
P02649	Apolipoprotein E OS=Homo sapiens GN=APOE PE=1 SV=1	0	18	6	6	6	36.1	2.02
P19827	Inter-alpha-trypsin inhibitor heavy chain H1 OS=Homo sapiens GN=ITIH1 PE=1 SV=3	0	3	3	3	3	101.3	2.042
P00734	Prothrombin OS=Homo sapiens GN=F2 PE=1 SV=2	0	9	4	8	4	70	2.048
P20908	Collagen alpha-1(V) chain OS=Homo sapiens GN=COL5A1 PE=1 SV=3	0	1	3	4	3	183.4	2.071
P61960	Ubiquitin-fold modifier 1 OS=Homo sapiens GN=UFM1 PE=1 SV=1	0.001	18	1	1	1	9.1	2.103
Q14112	Nidogen-2 OS=Homo sapiens GN=NID2 PE=1 SV=3	0	4	4	5	3	151.2	2.111
Q16799	Reticulon-1 OS=Homo sapiens GN=RTN1 PE=1 SV=1	0.009	1	1	1	1	83.6	2.124
Q9Y4G6	Talin-2 OS=Homo sapiens GN=TLN2 PE=1 SV=4	0	2	6	6	2	271.4	2.128
P01023	Alpha-2-macroglobulin OS=Homo sapiens GN=A2M PE=1 SV=3	0	5	8	60	6	163.2	2.129
P01033	Metalloproteinase inhibitor 1 OS=Homo sapiens GN=TIMP1 PE=1 SV=1	0	34	5	17	5	23.2	2.178
O00533	Neural cell adhesion molecule L1-like protein OS=Homo sapiens GN=CHL1 PE=1 SV=4	0.01	1	1	1	1	135	2.207
P84090	Enhancer of rudimentary homolog OS=Homo sapiens GN=ERH PE=1 SV=1	0	28	3	4	3	12.3	2.245
Q9NRN5	Olfactomedin-like protein 3 OS=Homo sapiens GN=OLFML3 PE=2 SV=1	0.001	6	2	2	2	46	2.252
P05062	Fructose-bisphosphate aldolase B OS=Homo sapiens GN=ALDOB PE=1 SV=2	0	7	3	3	1	39.4	2.36
P51452	Dual specificity protein phosphatase 3 OS=Homo sapiens GN=DUSP3 PE=1 SV=1	0.001	6	1	1	1	20.5	2.382
P10643	Complement component C7 OS=Homo sapiens GN=C7 PE=1 SV=2	0.001	1	1	2	1	93.5	2.405
P61163	Alpha-centractin OS=Homo sapiens GN=ACTR1A PE=1 SV=1	0	14	4	4	4	42.6	2.414
P02774	Vitamin D-binding protein OS=Homo sapiens GN=GC PE=1 SV=1	0	12	4	16	4	52.9	2.437
P04264	Keratin, type II cytoskeletal 1 OS=Homo sapiens GN=KRT1 PE=1 SV=6	0	21	13	14	11	66	2.507
Q15119	[Pyruvate dehydrogenase (acetyl-transferring)] kinase isozyme 2, mitochondrial OS=Homo sapiens GN=PDK2 PE=1 SV=2	0.007	3	1	1	1	46.1	2.551
P04179	Superoxide dismutase [Mn], mitochondrial OS=Homo sapiens GN=SOD2 PE=1 SV=2	0	10	2	4	2	24.7	2.576
P02786	Transferrin receptor protein 1 OS=Homo sapiens GN=TFRC PE=1 SV=2	0	2	2	3	2	84.8	2.619
P35858	Insulin-like growth factor-binding protein complex acid labile subunit OS=Homo sapiens GN=IGFALS PE=1 SV=1	0.004	1	1	1	1	66	2.626
P12259	Coagulation factor V OS=Homo sapiens GN=F5 PE=1 SV=4	0	2	6	6	6	251.5	2.678
Q15063	Periostin OS=Homo sapiens GN=POSTN PE=1 SV=2	0	28	19	26	19	93.3	2.741
Q15582	Transforming growth factor-beta-induced protein ig-h3 OS=Homo sapiens GN=TGFBI PE=1 SV=1	0	26	17	30	17	74.6	2.75
Q04756	Hepatocyte growth factor activator OS=Homo sapiens GN=HGFAC PE=1 SV=1	0.001	2	1	1	1	70.6	2.751
Q06033	Inter-alpha-trypsin inhibitor heavy chain H3 OS=Homo sapiens GN=ITIH3 PE=1 SV=2	0	5	5	13	5	99.8	2.764
P02749	Beta-2-glycoprotein 1 OS=Homo sapiens GN=APOH PE=1 SV=3	0.001	10	3	3	3	38.3	2.789
P05543	Thyroxine-binding globulin OS=Homo sapiens GN=SERPINA7 PE=1 SV=2	0.001	4	2	3	2	46.3	2.817
P02788	Lactotransferrin OS=Homo sapiens GN=LTF PE=1 SV=6	0	4	3	13	3	78.1	2.83
P00747	Plasminogen OS=Homo sapiens GN=PLG PE=1 SV=2	0	2	2	4	2	90.5	2.842
P98066	Tumor necrosis factor-inducible gene 6 protein OS=Homo sapiens GN=TNFAIP6 PE=1 SV=2	0.001	9	2	2	2	31.2	2.861
P08476	Inhibin beta A chain OS=Homo sapiens GN=INHBA PE=1 SV=2	0.001	4	2	2	2	47.4	2.886
P13647	Keratin, type II cytoskeletal 5 OS=Homo sapiens GN=KRT5 PE=1 SV=3	0.009	2	1	1	1	62.3	2.935
P19823	Inter-alpha-trypsin inhibitor heavy chain H2 OS=Homo sapiens GN=ITIH2 PE=1 SV=2	0	11	10	31	10	106.4	3.074
P36543	V-type proton ATPase subunit E 1 OS=Homo sapiens GN=ATP6V1E1 PE=1 SV=1	0	16	4	5	4	26.1	3.121
P02771	Alpha-fetoprotein OS=Homo sapiens GN=AFP PE=1 SV=1	0	3	2	7	2	68.6	3.131
P15169	Carboxypeptidase N catalytic chain OS=Homo sapiens GN=CPN1 PE=1 SV=1	0.004	3	1	1	1	52.3	3.158
P19876	C-X-C motif chemokine 3 OS=Homo sapiens GN=CXCL3 PE=1 SV=1	0.001	11	1	1	1	11.3	3.348
Q96GD0	Pyridoxal phosphate phosphatase OS=Homo sapiens GN=PDXP PE=1 SV=2	0.002	6	1	1	1	31.7	3.368
P09341	Growth-regulated alpha protein OS=Homo sapiens GN=CXCL1 PE=1 SV=1	0.001	18	2	2	2	11.3	3.595
Q9BY67	Cell adhesion molecule 1 OS=Homo sapiens GN=CADM1 PE=1 SV=2	0.002	3	1	1	1	48.5	3.667
P02765	Alpha-2-HS-glycoprotein OS=Homo sapiens GN=AHSG PE=1 SV=1	0	5	3	23	3	39.3	3.845
P12277	Creatine kinase B-type OS=Homo sapiens GN=CKB PE=1 SV=1	0	16	4	5	4	42.6	3.958
P35527	Keratin, type I cytoskeletal 9 OS=Homo sapiens GN=KRT9 PE=1 SV=3	0	4	3	3	2	62	3.992
P80162	C-X-C motif chemokine 6 OS=Homo sapiens GN=CXCL6 PE=1 SV=4	0.001	18	2	2	1	11.9	4.038
P49747	Cartilage oligomeric matrix protein OS=Homo sapiens GN=COMP PE=1 SV=2	0	3	2	4	1	82.8	4.051
P26022	Pentraxin-related protein PTX3 OS=Homo sapiens GN=PTX3 PE=1 SV=3	0	31	9	20	9	41.9	4.131
P13500	C-C motif chemokine 2 OS=Homo sapiens GN=CCL2 PE=1 SV=1	0.002	11	1	1	1	11	4.385
Q9BZP6	Acidic mammalian chitinase OS=Homo sapiens GN=CHIA PE=1 SV=1	0.01	2	1	1	1	52.2	4.425
P05166	Propionyl-CoA carboxylase beta chain, mitochondrial OS=Homo sapiens GN=PCCB PE=1 SV=3	0	9	4	4	4	58.2	4.569
O94903	Proline synthase co-transcribed bacterial homolog protein OS=Homo sapiens GN=PROSC PE=1 SV=1	0.001	7	2	2	2	30.3	4.623
Q0ZGT2	Nexilin OS=Homo sapiens GN=NEXN PE=1 SV=1	0.004	1	1	1	1	80.6	4.7
P61019	Ras-related protein Rab-2A OS=Homo sapiens GN=RAB2A PE=1 SV=1	0	33	7	11	7	23.5	4.726
P21579	Synaptotagmin-1 OS=Homo sapiens GN=SYT1 PE=1 SV=1	0	13	6	8	4	47.5	5.054
P02647	Apolipoprotein A-I OS=Homo sapiens GN=APOA1 PE=1 SV=1	0	6	1	7	1	30.8	6.322

## Sheet: qEV
Uniprot accession No.	Proteins	Exp. q-value	Sequence coverage (%)	No. of Peptides	No. of PSMs	No. of Unique Peptides	MW [kDa]	Abundance Ratio LPS/non (qEV)
Q99436	Proteasome subunit beta type-7 OS=Homo sapiens GN=PSMB7 PE=1 SV=1	0	14	4	5	4	29.9	0.0693789
P13716	Delta-aminolevulinic acid dehydratase OS=Homo sapiens GN=ALAD PE=1 SV=1	0.001	3	1	1	1	36.3	0.07
P07951	Tropomyosin beta chain OS=Homo sapiens GN=TPM2 PE=1 SV=1	0	43	18	80	3	32.8	0.0724722
Q9BZH6	WD repeat-containing protein 11 OS=Homo sapiens GN=WDR11 PE=1 SV=1	0.004	1	1	4	1	136.6	0.0725594
P49747	Cartilage oligomeric matrix protein OS=Homo sapiens GN=COMP PE=1 SV=2	0	3	2	4	1	82.8	0.0889488
P02545	Prelamin-A/C OS=Homo sapiens GN=LMNA PE=1 SV=1	0	8	6	7	5	74.1	0.0917208
P14136	Glial fibrillary acidic protein OS=Homo sapiens GN=GFAP PE=1 SV=1	0	8	4	5	3	49.9	0.0963455
P05408	Neuroendocrine protein 7B2 OS=Homo sapiens GN=SCG5 PE=1 SV=2	0	9	1	3	1	23.7	0.102326
P07099	Epoxide hydrolase 1 OS=Homo sapiens GN=EPHX1 PE=1 SV=1	0	4	1	1	1	52.9	0.102564
O60888	Protein CutA OS=Homo sapiens GN=CUTA PE=1 SV=2	0.001	8	1	1	1	19.1	0.106918
O94856	Neurofascin OS=Homo sapiens GN=NFASC PE=1 SV=4	0.002	1	1	1	1	149.9	0.107143
P28072	Proteasome subunit beta type-6 OS=Homo sapiens GN=PSMB6 PE=1 SV=4	0	8	2	5	2	25.3	0.114969
P54819	Adenylate kinase 2, mitochondrial OS=Homo sapiens GN=AK2 PE=1 SV=2	0	5	1	2	1	26.5	0.119205
P01834	Ig kappa chain C region OS=Homo sapiens GN=IGKC PE=1 SV=1	0	65	4	17	4	11.6	0.119371
P28066	Proteasome subunit alpha type-5 OS=Homo sapiens GN=PSMA5 PE=1 SV=3	0	43	8	16	8	26.4	0.121816
P13647	Keratin, type II cytoskeletal 5 OS=Homo sapiens GN=KRT5 PE=1 SV=3	0.009	2	1	1	1	62.3	0.123134
P00450	Ceruloplasmin OS=Homo sapiens GN=CP PE=1 SV=1	0	2	2	3	2	122.1	0.124161
Q14624	Inter-alpha-trypsin inhibitor heavy chain H4 OS=Homo sapiens GN=ITIH4 PE=1 SV=4	0	13	9	40	9	103.3	0.126535
P08670	Vimentin OS=Homo sapiens GN=VIM PE=1 SV=4	0	46	20	65	17	53.6	0.128334
P25789	Proteasome subunit alpha type-4 OS=Homo sapiens GN=PSMA4 PE=1 SV=1	0	34	9	16	9	29.5	0.130514
P47972	Neuronal pentraxin-2 OS=Homo sapiens GN=NPTX2 PE=1 SV=2	0.003	2	1	1	1	47	0.130526
P67936	Tropomyosin alpha-4 chain OS=Homo sapiens GN=TPM4 PE=1 SV=3	0	53	18	59	7	28.5	0.132207
P06753	Tropomyosin alpha-3 chain OS=Homo sapiens GN=TPM3 PE=1 SV=2	0	41	16	65	6	32.9	0.134159
P01857	Ig gamma-1 chain C region OS=Homo sapiens GN=IGHG1 PE=1 SV=1	0	33	9	25	5	36.1	0.136761
P01023	Alpha-2-macroglobulin OS=Homo sapiens GN=A2M PE=1 SV=3	0	5	8	60	6	163.2	0.137465
B9A064	Immunoglobulin lambda-like polypeptide 5 OS=Homo sapiens GN=IGLL5 PE=2 SV=2	0	19	4	6	3	23	0.140761
P39687	Acidic leucine-rich nuclear phosphoprotein 32 family member A OS=Homo sapiens GN=ANP32A PE=1 SV=1	0	8	3	4	1	28.6	0.143024
P00747	Plasminogen OS=Homo sapiens GN=PLG PE=1 SV=2	0	2	2	4	2	90.5	0.145946
Q92734	Protein TFG OS=Homo sapiens GN=TFG PE=1 SV=2	0.001	5	2	2	2	43.4	0.146318
P02790	Hemopexin OS=Homo sapiens GN=HPX PE=1 SV=2	0	47	20	315	20	51.6	0.14789
P09493	Tropomyosin alpha-1 chain OS=Homo sapiens GN=TPM1 PE=1 SV=2	0	47	19	89	7	32.7	0.153683
P35030	Trypsin-3 OS=Homo sapiens GN=PRSS3 PE=1 SV=2	0.001	4	1	1	1	32.5	0.15411
P63208	S-phase kinase-associated protein 1 OS=Homo sapiens GN=SKP1 PE=1 SV=2	0.001	16	2	2	2	18.6	0.158879
P62328	Thymosin beta-4 OS=Homo sapiens GN=TMSB4X PE=1 SV=2	0	48	3	8	2	5.1	0.16092
P00751	Complement factor B OS=Homo sapiens GN=CFB PE=1 SV=2	0	19	17	30	17	85.5	0.161182
P06681	Complement C2 OS=Homo sapiens GN=C2 PE=1 SV=2	0	11	7	8	7	83.2	0.163286
Q92823	Neuronal cell adhesion molecule OS=Homo sapiens GN=NRCAM PE=1 SV=3	0	4	4	4	4	143.8	0.164241
Q9BZP6	Acidic mammalian chitinase OS=Homo sapiens GN=CHIA PE=1 SV=1	0.01	2	1	1	1	52.2	0.165354
Q13813	Spectrin alpha chain, non-erythrocytic 1 OS=Homo sapiens GN=SPTAN1 PE=1 SV=3	0	25	60	69	60	284.4	0.165433
P28070	Proteasome subunit beta type-4 OS=Homo sapiens GN=PSMB4 PE=1 SV=4	0	23	5	8	5	29.2	0.166667
Q7Z6J4	FYVE, RhoGEF and PH domain-containing protein 2 OS=Homo sapiens GN=FGD2 PE=1 SV=1	0.009	1	1	2	1	74.8	0.166667
P25786	Proteasome subunit alpha type-1 OS=Homo sapiens GN=PSMA1 PE=1 SV=1	0	40	9	29	9	29.5	0.169518
P02647	Apolipoprotein A-I OS=Homo sapiens GN=APOA1 PE=1 SV=1	0	6	1	7	1	30.8	0.170753
Q9Y6R7	IgGFc-binding protein OS=Homo sapiens GN=FCGBP PE=1 SV=3	0.008	0	1	1	1	571.6	0.172775
Q8WXD2	Secretogranin-3 OS=Homo sapiens GN=SCG3 PE=1 SV=3	0	10	7	9	7	53	0.175334
P27797	Calreticulin OS=Homo sapiens GN=CALR PE=1 SV=1	0	38	13	42	13	48.1	0.176628
P35542	Serum amyloid A-4 protein OS=Homo sapiens GN=SAA4 PE=1 SV=2	0	13	2	4	2	14.7	0.178857
P13645	Keratin, type I cytoskeletal 10 OS=Homo sapiens GN=KRT10 PE=1 SV=6	0	8	4	5	3	58.8	0.178862
Q01082	Spectrin beta chain, non-erythrocytic 1 OS=Homo sapiens GN=SPTBN1 PE=1 SV=2	0	8	19	23	19	274.4	0.179645
P55058	Phospholipid transfer protein OS=Homo sapiens GN=PLTP PE=1 SV=1	0.004	2	1	1	1	54.7	0.181818
P13796	Plastin-2 OS=Homo sapiens GN=LCP1 PE=1 SV=6	0	17	9	10	6	70.2	0.184713
Q03154	Aminoacylase-1 OS=Homo sapiens GN=ACY1 PE=1 SV=1	0.002	2	1	1	1	45.9	0.185
O60749	Sorting nexin-2 OS=Homo sapiens GN=SNX2 PE=1 SV=2	0	5	2	2	2	58.4	0.185827
P21810	Biglycan OS=Homo sapiens GN=BGN PE=1 SV=2	0	32	8	38	7	41.6	0.190338
P51858	Hepatoma-derived growth factor OS=Homo sapiens GN=HDGF PE=1 SV=1	0	27	7	8	6	26.8	0.192063
P05787	Keratin, type II cytoskeletal 8 OS=Homo sapiens GN=KRT8 PE=1 SV=7	0	12	6	11	5	53.7	0.196407
P02787	Serotransferrin OS=Homo sapiens GN=TF PE=1 SV=3	0	78	62	684	62	77	0.197501
P0CG05	Ig lambda-2 chain C regions OS=Homo sapiens GN=IGLC2 PE=1 SV=1	0	48	4	9	3	11.3	0.200149
O95626	Acidic leucine-rich nuclear phosphoprotein 32 family member D OS=Homo sapiens GN=ANP32D PE=2 SV=2	0	17	3	5	1	14.8	0.20122
P05156	Complement factor I OS=Homo sapiens GN=CFI PE=1 SV=2	0	26	12	28	12	65.7	0.202105
P20618	Proteasome subunit beta type-1 OS=Homo sapiens GN=PSMB1 PE=1 SV=2	0	46	8	13	8	26.5	0.204176
P16070	CD44 antigen OS=Homo sapiens GN=CD44 PE=1 SV=3	0	4	3	4	3	81.5	0.20438
P49720	Proteasome subunit beta type-3 OS=Homo sapiens GN=PSMB3 PE=1 SV=2	0	30	5	8	5	22.9	0.206693
Q92688	Acidic leucine-rich nuclear phosphoprotein 32 family member B OS=Homo sapiens GN=ANP32B PE=1 SV=1	0	13	4	6	2	28.8	0.208589
Q8WZA0	Protein LZIC OS=Homo sapiens GN=LZIC PE=1 SV=1	0.001	8	2	2	2	21.5	0.208904
P12814	Alpha-actinin-1 OS=Homo sapiens GN=ACTN1 PE=1 SV=2	0	46	33	53	21	103	0.209231
Q9H6Z4	Ran-binding protein 3 OS=Homo sapiens GN=RANBP3 PE=1 SV=1	0.001	2	1	1	1	60.2	0.212341
P60900	Proteasome subunit alpha type-6 OS=Homo sapiens GN=PSMA6 PE=1 SV=1	0	56	13	24	13	27.4	0.213235
Q04756	Hepatocyte growth factor activator OS=Homo sapiens GN=HGFAC PE=1 SV=1	0.001	2	1	1	1	70.6	0.217593
P52758	Ribonuclease UK114 OS=Homo sapiens GN=HRSP12 PE=1 SV=1	0	15	2	2	2	14.5	0.219814
Q9H5N1	Rab GTPase-binding effector protein 2 OS=Homo sapiens GN=RABEP2 PE=1 SV=2	0.001	3	2	2	2	63.5	0.219835
P68871	Hemoglobin subunit beta OS=Homo sapiens GN=HBB PE=1 SV=2	0	37	5	14	5	16	0.222031
P14314	Glucosidase 2 subunit beta OS=Homo sapiens GN=PRKCSH PE=1 SV=2	0.001	3	2	2	2	59.4	0.222201
O43707	Alpha-actinin-4 OS=Homo sapiens GN=ACTN4 PE=1 SV=2	0	48	40	75	28	104.8	0.225958
P15104	Glutamine synthetase OS=Homo sapiens GN=GLUL PE=1 SV=4	0.001	2	1	1	1	42	0.226667
Q9BRT3	Migration and invasion enhancer 1 OS=Homo sapiens GN=MIEN1 PE=1 SV=1	0.001	16	2	2	2	12.4	0.227273
Q9NVD7	Alpha-parvin OS=Homo sapiens GN=PARVA PE=1 SV=1	0.001	4	1	1	1	42.2	0.227273
Q96CG8	Collagen triple helix repeat-containing protein 1 OS=Homo sapiens GN=CTHRC1 PE=1 SV=1	0.001	3	1	2	1	26.2	0.229167
Q92820	Gamma-glutamyl hydrolase OS=Homo sapiens GN=GGH PE=1 SV=2	0	10	3	4	3	35.9	0.229927
P01033	Metalloproteinase inhibitor 1 OS=Homo sapiens GN=TIMP1 PE=1 SV=1	0	34	5	17	5	23.2	0.231884
Q9BY67	Cell adhesion molecule 1 OS=Homo sapiens GN=CADM1 PE=1 SV=2	0.002	3	1	1	1	48.5	0.232558
P26885	Peptidyl-prolyl cis-trans isomerase FKBP2 OS=Homo sapiens GN=FKBP2 PE=1 SV=2	0	18	2	3	2	15.6	0.23262
P05387	60S acidic ribosomal protein P2 OS=Homo sapiens GN=RPLP2 PE=1 SV=1	0	53	3	4	3	11.7	0.234286
Q96PD5	N-acetylmuramoyl-L-alanine amidase OS=Homo sapiens GN=PGLYRP2 PE=1 SV=1	0	7	3	4	3	62.2	0.234604
O14818	Proteasome subunit alpha type-7 OS=Homo sapiens GN=PSMA7 PE=1 SV=1	0	44	10	22	10	27.9	0.235255
Q13443	Disintegrin and metalloproteinase domain-containing protein 9 OS=Homo sapiens GN=ADAM9 PE=1 SV=1	0.01	1	1	1	1	90.5	0.238764
P02768	Serum albumin OS=Homo sapiens GN=ALB PE=1 SV=2	0	23	16	121	16	69.3	0.242015
Q7Z6B0	Coiled-coil domain-containing protein 91 OS=Homo sapiens GN=CCDC91 PE=1 SV=2	0	3	2	2	2	49.9	0.242682
P13591	Neural cell adhesion molecule 1 OS=Homo sapiens GN=NCAM1 PE=1 SV=3	0	3	3	3	3	94.5	0.243023
O75368	SH3 domain-binding glutamic acid-rich-like protein OS=Homo sapiens GN=SH3BGRL PE=1 SV=1	0	25	2	2	2	12.8	0.243243
Q9UMS0	NFU1 iron-sulfur cluster scaffold homolog, mitochondrial OS=Homo sapiens GN=NFU1 PE=1 SV=2	0.001	9	2	2	2	28.4	0.243299
P31946	14-3-3 protein beta/alpha OS=Homo sapiens GN=YWHAB PE=1 SV=3	0	45	11	37	4	28.1	0.244275
O75976	Carboxypeptidase D OS=Homo sapiens GN=CPD PE=1 SV=2	0	3	4	4	4	152.8	0.245781
P62857	40S ribosomal protein S28 OS=Homo sapiens GN=RPS28 PE=1 SV=1	0.001	17	1	1	1	7.8	0.246575
P02765	Alpha-2-HS-glycoprotein OS=Homo sapiens GN=AHSG PE=1 SV=1	0	5	3	23	3	39.3	0.247423
Q13740	CD166 antigen OS=Homo sapiens GN=ALCAM PE=1 SV=2	0	4	2	2	2	65.1	0.249267
P24593	Insulin-like growth factor-binding protein 5 OS=Homo sapiens GN=IGFBP5 PE=1 SV=1	0	8	2	2	2	30.6	0.249513
P18206	Vinculin OS=Homo sapiens GN=VCL PE=1 SV=4	0	31	35	46	35	123.7	0.249849
Q13308	Inactive tyrosine-protein kinase 7 OS=Homo sapiens GN=PTK7 PE=1 SV=2	0.006	1	1	1	1	118.3	0.252
P01178	Oxytocin-neurophysin 1 OS=Homo sapiens GN=OXT PE=1 SV=1	0	20	2	3	1	12.7	0.253203
Q9Y3E1	Hepatoma-derived growth factor-related protein 3 OS=Homo sapiens GN=HDGFRP3 PE=1 SV=1	0	24	5	5	4	22.6	0.253886
P17661	Desmin OS=Homo sapiens GN=DES PE=1 SV=3	0	25	11	21	9	53.5	0.254633
P01880	Ig delta chain C region OS=Homo sapiens GN=IGHD PE=1 SV=2	0	9	3	3	3	42.2	0.255605
Q13162	Peroxiredoxin-4 OS=Homo sapiens GN=PRDX4 PE=1 SV=1	0	28	6	13	4	30.5	0.258278
P06454	Prothymosin alpha OS=Homo sapiens GN=PTMA PE=1 SV=2	0	25	3	5	3	12.2	0.259615
P04179	Superoxide dismutase [Mn], mitochondrial OS=Homo sapiens GN=SOD2 PE=1 SV=2	0	10	2	4	2	24.7	0.260355
Q04837	Single-stranded DNA-binding protein, mitochondrial OS=Homo sapiens GN=SSBP1 PE=1 SV=1	0.001	5	1	3	1	17.2	0.262582
O75369	Filamin-B OS=Homo sapiens GN=FLNB PE=1 SV=2	0	14	32	38	25	278	0.263525
Q969H8	Myeloid-derived growth factor OS=Homo sapiens GN=MYDGF PE=1 SV=1	0.001	5	1	2	1	18.8	0.264
Q96IY4	Carboxypeptidase B2 OS=Homo sapiens GN=CPB2 PE=1 SV=2	0	15	6	8	6	48.4	0.264072
P48163	NADP-dependent malic enzyme OS=Homo sapiens GN=ME1 PE=1 SV=1	0	6	4	6	4	64.1	0.265165
P02788	Lactotransferrin OS=Homo sapiens GN=LTF PE=1 SV=6	0	4	3	13	3	78.1	0.265711
P14324	Farnesyl pyrophosphate synthase OS=Homo sapiens GN=FDPS PE=1 SV=4	0.001	3	1	1	1	48.2	0.266409
P61758	Prefoldin subunit 3 OS=Homo sapiens GN=VBP1 PE=1 SV=3	0.001	9	2	2	2	22.6	0.266892
P03952	Plasma kallikrein OS=Homo sapiens GN=KLKB1 PE=1 SV=1	0.003	1	1	1	1	71.3	0.267086
O15217	Glutathione S-transferase A4 OS=Homo sapiens GN=GSTA4 PE=1 SV=1	0	10	3	3	3	25.7	0.268548
P48637	Glutathione synthetase OS=Homo sapiens GN=GSS PE=1 SV=1	0	12	6	7	6	52.4	0.269417
P55145	Mesencephalic astrocyte-derived neurotrophic factor OS=Homo sapiens GN=MANF PE=1 SV=3	0	16	3	4	3	20.7	0.270358
Q96C19	EF-hand domain-containing protein D2 OS=Homo sapiens GN=EFHD2 PE=1 SV=1	0	8	2	3	2	26.7	0.270876
P54725	UV excision repair protein RAD23 homolog A OS=Homo sapiens GN=RAD23A PE=1 SV=1	0	5	2	4	1	39.6	0.27439
P02794	Ferritin heavy chain OS=Homo sapiens GN=FTH1 PE=1 SV=2	0	16	3	13	3	21.2	0.281179
Q9HCU0	Endosialin OS=Homo sapiens GN=CD248 PE=1 SV=1	0.002	1	1	1	1	80.8	0.282913
Q9UHV9	Prefoldin subunit 2 OS=Homo sapiens GN=PFDN2 PE=1 SV=1	0.009	8	1	1	1	16.6	0.283019
Q86UP2	Kinectin OS=Homo sapiens GN=KTN1 PE=1 SV=1	0	6	9	9	9	156.2	0.283915
P01859	Ig gamma-2 chain C region OS=Homo sapiens GN=IGHG2 PE=1 SV=2	0	22	6	15	2	35.9	0.284264
P09972	Fructose-bisphosphate aldolase C OS=Homo sapiens GN=ALDOC PE=1 SV=2	0	35	13	22	9	39.4	0.285588
P36957	Dihydrolipoyllysine-residue succinyltransferase component of 2-oxoglutarate dehydrogenase complex, mitochondrial OS=Homo sapiens GN=DLST PE=1 SV=4	0	5	2	2	2	48.7	0.28626
Q02818	Nucleobindin-1 OS=Homo sapiens GN=NUCB1 PE=1 SV=4	0	36	14	19	14	53.8	0.287356
Q9NUN5	Probable lysosomal cobalamin transporter OS=Homo sapiens GN=LMBRD1 PE=1 SV=1	0	3	1	1	1	61.3	0.289084
P11021	78 kDa glucose-regulated protein OS=Homo sapiens GN=HSPA5 PE=1 SV=2	0	50	35	96	32	72.3	0.289102
Q99969	Retinoic acid receptor responder protein 2 OS=Homo sapiens GN=RARRES2 PE=1 SV=1	0	7	1	1	1	18.6	0.28934
P19338	Nucleolin OS=Homo sapiens GN=NCL PE=1 SV=3	0	10	7	7	7	76.6	0.289538
P62158	Calmodulin OS=Homo sapiens GN=CALM1 PE=1 SV=2	0	42	7	16	7	16.8	0.289788
P04278	Sex hormone-binding globulin OS=Homo sapiens GN=SHBG PE=1 SV=2	0	6	3	3	3	43.8	0.290177
P04075	Fructose-bisphosphate aldolase A OS=Homo sapiens GN=ALDOA PE=1 SV=2	0	39	14	29	11	39.4	0.290389
Q15631	Translin OS=Homo sapiens GN=TSN PE=1 SV=1	0	14	3	3	3	26.2	0.290698
P48509	CD151 antigen OS=Homo sapiens GN=CD151 PE=1 SV=3	0.004	3	1	1	1	28.3	0.291457
Q15113	Procollagen C-endopeptidase enhancer 1 OS=Homo sapiens GN=PCOLCE PE=1 SV=2	0	15	5	5	5	47.9	0.292453
P05543	Thyroxine-binding globulin OS=Homo sapiens GN=SERPINA7 PE=1 SV=2	0.001	4	2	3	2	46.3	0.29682
Q15274	Nicotinate-nucleotide pyrophosphorylase [carboxylating] OS=Homo sapiens GN=QPRT PE=1 SV=3	0.001	8	2	2	2	30.8	0.297767
P01008	Antithrombin-III OS=Homo sapiens GN=SERPINC1 PE=1 SV=1	0	6	3	4	3	52.6	0.302663
Q12882	Dihydropyrimidine dehydrogenase [NADP(+)] OS=Homo sapiens GN=DPYD PE=1 SV=2	0	3	3	3	3	111.3	0.304933
P16112	Aggrecan core protein OS=Homo sapiens GN=ACAN PE=1 SV=2	0	2	4	4	4	250	0.305536
Q8N6C5	Immunoglobulin superfamily member 1 OS=Homo sapiens GN=IGSF1 PE=1 SV=3	0	2	2	3	2	148.8	0.30659
Q14980	Nuclear mitotic apparatus protein 1 OS=Homo sapiens GN=NUMA1 PE=1 SV=2	0.001	1	2	2	2	238.1	0.306985
P00738	Haptoglobin OS=Homo sapiens GN=HP PE=1 SV=1	0	17	7	12	7	45.2	0.307692
O43809	Cleavage and polyadenylation specificity factor subunit 5 OS=Homo sapiens GN=NUDT21 PE=1 SV=1	0.001	7	2	2	2	26.2	0.308383
Q9UHG2	ProSAAS OS=Homo sapiens GN=PCSK1N PE=1 SV=1	0.004	4	1	1	1	27.4	0.308511
Q08209	Serine/threonine-protein phosphatase 2B catalytic subunit alpha isoform OS=Homo sapiens GN=PPP3CA PE=1 SV=1	0.004	3	1	1	1	58.7	0.309091
P01861	Ig gamma-4 chain C region OS=Homo sapiens GN=IGHG4 PE=1 SV=1	0	28	7	19	4	35.9	0.309412
P02771	Alpha-fetoprotein OS=Homo sapiens GN=AFP PE=1 SV=1	0	3	2	7	2	68.6	0.310627
Q8NCW5	NAD(P)H-hydrate epimerase OS=Homo sapiens GN=APOA1BP PE=1 SV=2	0.006	3	1	1	1	31.7	0.31085
P07108	Acyl-CoA-binding protein OS=Homo sapiens GN=DBI PE=1 SV=2	0.001	17	2	3	2	10	0.310924
Q16543	Hsp90 co-chaperone Cdc37 OS=Homo sapiens GN=CDC37 PE=1 SV=1	0	10	4	4	4	44.4	0.310954
Q8WZ42	Titin OS=Homo sapiens GN=TTN PE=1 SV=4	0.006	0	1	1	1	3813.7	0.311164
P02749	Beta-2-glycoprotein 1 OS=Homo sapiens GN=APOH PE=1 SV=3	0.001	10	3	3	3	38.3	0.313297
P25787	Proteasome subunit alpha type-2 OS=Homo sapiens GN=PSMA2 PE=1 SV=2	0	37	6	13	6	25.9	0.314835
P58546	Myotrophin OS=Homo sapiens GN=MTPN PE=1 SV=2	0	20	2	3	2	12.9	0.315068
P61457	Pterin-4-alpha-carbinolamine dehydratase OS=Homo sapiens GN=PCBD1 PE=1 SV=2	0	29	3	4	3	12	0.315508
P61604	10 kDa heat shock protein, mitochondrial OS=Homo sapiens GN=HSPE1 PE=1 SV=2	0	68	7	8	7	10.9	0.315789
P08476	Inhibin beta A chain OS=Homo sapiens GN=INHBA PE=1 SV=2	0.001	4	2	2	2	47.4	0.315789
P20700	Lamin-B1 OS=Homo sapiens GN=LMNB1 PE=1 SV=2	0	7	5	5	4	66.4	0.316842
P16035	Metalloproteinase inhibitor 2 OS=Homo sapiens GN=TIMP2 PE=1 SV=2	0	27	6	7	6	24.4	0.317287
P07237	Protein disulfide-isomerase OS=Homo sapiens GN=P4HB PE=1 SV=3	0	29	15	27	15	57.1	0.320258
P13798	Acylamino-acid-releasing enzyme OS=Homo sapiens GN=APEH PE=1 SV=4	0	5	4	5	4	81.2	0.321037
P02689	Myelin P2 protein OS=Homo sapiens GN=PMP2 PE=1 SV=3	0.001	21	3	3	3	14.9	0.321637
P01034	Cystatin-C OS=Homo sapiens GN=CST3 PE=1 SV=1	0	30	3	4	3	15.8	0.322981
Q92882	Osteoclast-stimulating factor 1 OS=Homo sapiens GN=OSTF1 PE=1 SV=2	0.001	6	1	1	1	23.8	0.323587
P04196	Histidine-rich glycoprotein OS=Homo sapiens GN=HRG PE=1 SV=1	0.004	1	1	2	1	59.5	0.324094
Q8TDQ7	Glucosamine-6-phosphate isomerase 2 OS=Homo sapiens GN=GNPDA2 PE=1 SV=1	0	24	5	8	3	31.1	0.324324
P05155	Plasma protease C1 inhibitor OS=Homo sapiens GN=SERPING1 PE=1 SV=2	0	5	3	4	3	55.1	0.32459
Q92626	Peroxidasin homolog OS=Homo sapiens GN=PXDN PE=1 SV=2	0	2	3	3	3	165.2	0.324675
Q08380	Galectin-3-binding protein OS=Homo sapiens GN=LGALS3BP PE=1 SV=1	0	26	13	19	13	65.3	0.327766
Q96GK7	Fumarylacetoacetate hydrolase domain-containing protein 2A OS=Homo sapiens GN=FAHD2A PE=1 SV=1	0.008	4	1	2	1	34.6	0.330396
P10599	Thioredoxin OS=Homo sapiens GN=TXN PE=1 SV=3	0	32	3	9	3	11.7	0.330467
Q16851	UTP--glucose-1-phosphate uridylyltransferase OS=Homo sapiens GN=UGP2 PE=1 SV=5	0	24	12	14	12	56.9	0.330696
Q15843	NEDD8 OS=Homo sapiens GN=NEDD8 PE=1 SV=1	0.001	14	1	1	1	9.1	0.333333
P31947	14-3-3 protein sigma OS=Homo sapiens GN=SFN PE=1 SV=1	0	25	6	17	2	27.8	0.334459
P06744	Glucose-6-phosphate isomerase OS=Homo sapiens GN=GPI PE=1 SV=4	0	9	4	7	4	63.1	0.335294
P37837	Transaldolase OS=Homo sapiens GN=TALDO1 PE=1 SV=2	0	22	8	9	8	37.5	0.335861
P01024	Complement C3 OS=Homo sapiens GN=C3 PE=1 SV=2	0	5	7	13	7	187	0.337535
Q12841	Follistatin-related protein 1 OS=Homo sapiens GN=FSTL1 PE=1 SV=1	0	35	10	11	10	35	0.339674
P25788	Proteasome subunit alpha type-3 OS=Homo sapiens GN=PSMA3 PE=1 SV=2	0	40	10	21	10	28.4	0.339864
Q99471	Prefoldin subunit 5 OS=Homo sapiens GN=PFDN5 PE=1 SV=2	0.002	5	1	1	1	17.3	0.341837
P52907	F-actin-capping protein subunit alpha-1 OS=Homo sapiens GN=CAPZA1 PE=1 SV=3	0.001	5	1	1	1	32.9	0.342541
P12081	Histidine--tRNA ligase, cytoplasmic OS=Homo sapiens GN=HARS PE=1 SV=2	0.001	4	2	2	2	57.4	0.342975
Q9BTT0	Acidic leucine-rich nuclear phosphoprotein 32 family member E OS=Homo sapiens GN=ANP32E PE=1 SV=1	0.004	4	1	1	1	30.7	0.34375
Q6YHK3	CD109 antigen OS=Homo sapiens GN=CD109 PE=1 SV=2	0	3	4	4	4	161.6	0.343802
P13500	C-C motif chemokine 2 OS=Homo sapiens GN=CCL2 PE=1 SV=1	0.002	11	1	1	1	11	0.344221
P00918	Carbonic anhydrase 2 OS=Homo sapiens GN=CA2 PE=1 SV=2	0	8	2	4	2	29.2	0.344601
P22061	Protein-L-isoaspartate(D-aspartate) O-methyltransferase OS=Homo sapiens GN=PCMT1 PE=1 SV=4	0	16	3	3	3	24.6	0.345345
Q92599	Septin-8 OS=Homo sapiens GN=SEPT8 PE=1 SV=4	0	8	4	5	1	55.7	0.345833
P05062	Fructose-bisphosphate aldolase B OS=Homo sapiens GN=ALDOB PE=1 SV=2	0	7	3	3	1	39.4	0.348018
O00445	Synaptotagmin-5 OS=Homo sapiens GN=SYT5 PE=2 SV=2	0	14	6	8	4	42.9	0.348101
Q01995	Transgelin OS=Homo sapiens GN=TAGLN PE=1 SV=4	0	53	11	37	11	22.6	0.348346
P01591	Immunoglobulin J chain OS=Homo sapiens GN=JCHAIN PE=1 SV=4	0.001	6	1	1	1	18.1	0.350592
Q15149	Plectin OS=Homo sapiens GN=PLEC PE=1 SV=3	0	2	10	10	10	531.5	0.353972
O60763	General vesicular transport factor p115 OS=Homo sapiens GN=USO1 PE=1 SV=2	0	6	5	6	5	107.8	0.355155
Q9Y6C2	EMILIN-1 OS=Homo sapiens GN=EMILIN1 PE=1 SV=2	0	6	5	5	5	106.6	0.356364
P63104	14-3-3 protein zeta/delta OS=Homo sapiens GN=YWHAZ PE=1 SV=1	0	62	16	41	11	27.7	0.356729
P09486	SPARC OS=Homo sapiens GN=SPARC PE=1 SV=1	0	45	13	25	13	34.6	0.358911
P00441	Superoxide dismutase [Cu-Zn] OS=Homo sapiens GN=SOD1 PE=1 SV=2	0	22	3	3	3	15.9	0.360059
P01860	Ig gamma-3 chain C region OS=Homo sapiens GN=IGHG3 PE=1 SV=2	0	21	7	15	2	41.3	0.36071
P23142	Fibulin-1 OS=Homo sapiens GN=FBLN1 PE=1 SV=4	0	18	9	16	9	77.2	0.360876
P00736	Complement C1r subcomponent OS=Homo sapiens GN=C1R PE=1 SV=2	0.009	2	1	1	1	80.1	0.3625
P02774	Vitamin D-binding protein OS=Homo sapiens GN=GC PE=1 SV=1	0	12	4	16	4	52.9	0.364641
P21589	5'-nucleotidase OS=Homo sapiens GN=NT5E PE=1 SV=1	0.001	2	1	1	1	63.3	0.367816
P47756	F-actin-capping protein subunit beta OS=Homo sapiens GN=CAPZB PE=1 SV=4	0	8	2	2	2	31.3	0.37037
P19021	Peptidyl-glycine alpha-amidating monooxygenase OS=Homo sapiens GN=PAM PE=1 SV=2	0.001	2	2	2	2	108.3	0.371869
P26368	Splicing factor U2AF 65 kDa subunit OS=Homo sapiens GN=U2AF2 PE=1 SV=4	0.002	2	1	1	1	53.5	0.374378
P02675	Fibrinogen beta chain OS=Homo sapiens GN=FGB PE=1 SV=2	0.001	3	2	2	2	55.9	0.374696
Q15075	Early endosome antigen 1 OS=Homo sapiens GN=EEA1 PE=1 SV=2	0	5	6	6	6	162.4	0.375776
O15031	Plexin-B2 OS=Homo sapiens GN=PLXNB2 PE=1 SV=3	0.006	0	1	1	1	205	0.37594
P51884	Lumican OS=Homo sapiens GN=LUM PE=1 SV=2	0	18	5	14	5	38.4	0.377593
O94985	Calsyntenin-1 OS=Homo sapiens GN=CLSTN1 PE=1 SV=1	0	4	4	4	4	109.7	0.381415
P50897	Palmitoyl-protein thioesterase 1 OS=Homo sapiens GN=PPT1 PE=1 SV=1	0	5	1	2	1	34.2	0.382812
O15212	Prefoldin subunit 6 OS=Homo sapiens GN=PFDN6 PE=1 SV=1	0.001	14	2	2	2	14.6	0.385356
Q96GD0	Pyridoxal phosphate phosphatase OS=Homo sapiens GN=PDXP PE=1 SV=2	0.002	6	1	1	1	31.7	0.385714
Q8NC51	Plasminogen activator inhibitor 1 RNA-binding protein OS=Homo sapiens GN=SERBP1 PE=1 SV=2	0.001	5	2	2	2	44.9	0.387417
P62942	Peptidyl-prolyl cis-trans isomerase FKBP1A OS=Homo sapiens GN=FKBP1A PE=1 SV=2	0	25	2	3	2	11.9	0.390476
Q9Y3B8	Oligoribonuclease, mitochondrial OS=Homo sapiens GN=REXO2 PE=1 SV=3	0	8	2	2	2	26.8	0.392086
P80303	Nucleobindin-2 OS=Homo sapiens GN=NUCB2 PE=1 SV=2	0.001	4	2	2	2	50.2	0.392528
Q8NHP8	Putative phospholipase B-like 2 OS=Homo sapiens GN=PLBD2 PE=1 SV=2	0.008	1	1	1	1	65.4	0.393407
O95967	EGF-containing fibulin-like extracellular matrix protein 2 OS=Homo sapiens GN=EFEMP2 PE=1 SV=3	0.001	3	1	1	1	49.4	0.396057
P08697	Alpha-2-antiplasmin OS=Homo sapiens GN=SERPINF2 PE=1 SV=3	0.001	2	1	2	1	54.5	0.398305
P16870	Carboxypeptidase E OS=Homo sapiens GN=CPE PE=1 SV=1	0	18	8	11	8	53.1	0.398955
P05121	Plasminogen activator inhibitor 1 OS=Homo sapiens GN=SERPINE1 PE=1 SV=1	0	29	13	27	13	45	0.399741
P10915	Hyaluronan and proteoglycan link protein 1 OS=Homo sapiens GN=HAPLN1 PE=2 SV=2	0.003	4	1	1	1	40.1	0.4
Q8IV08	Phospholipase D3 OS=Homo sapiens GN=PLD3 PE=1 SV=1	0	2	1	2	1	54.7	0.402388
O14964	Hepatocyte growth factor-regulated tyrosine kinase substrate OS=Homo sapiens GN=HGS PE=1 SV=1	0.001	2	1	1	1	86.1	0.403101
O60869	Endothelial differentiation-related factor 1 OS=Homo sapiens GN=EDF1 PE=1 SV=1	0.004	5	1	1	1	16.4	0.403141
Q9UBG0	C-type mannose receptor 2 OS=Homo sapiens GN=MRC2 PE=1 SV=2	0.001	1	2	2	2	166.6	0.404844
Q99983	Osteomodulin OS=Homo sapiens GN=OMD PE=1 SV=1	0.006	2	1	1	1	49.5	0.405122
P20742	Pregnancy zone protein OS=Homo sapiens GN=PZP PE=1 SV=4	0	2	3	15	1	163.8	0.407572
P04114	Apolipoprotein B-100 OS=Homo sapiens GN=APOB PE=1 SV=2	0	1	3	3	3	515.3	0.410168
P41271	Neuroblastoma suppressor of tumorigenicity 1 OS=Homo sapiens GN=NBL1 PE=1 SV=2	0.001	6	1	1	1	19.4	0.410526
P10645	Chromogranin-A OS=Homo sapiens GN=CHGA PE=1 SV=7	0	9	3	6	3	50.7	0.411594
Q02809	Procollagen-lysine,2-oxoglutarate 5-dioxygenase 1 OS=Homo sapiens GN=PLOD1 PE=1 SV=2	0	5	4	4	4	83.5	0.41195
Q05707	Collagen alpha-1(XIV) chain OS=Homo sapiens GN=COL14A1 PE=1 SV=3	0.001	1	2	2	2	193.4	0.412613
Q07954	Prolow-density lipoprotein receptor-related protein 1 OS=Homo sapiens GN=LRP1 PE=1 SV=2	0	5	22	23	22	504.3	0.413817
P54289	Voltage-dependent calcium channel subunit alpha-2/delta-1 OS=Homo sapiens GN=CACNA2D1 PE=1 SV=3	0	2	2	2	2	124.5	0.415209
O95154	Aflatoxin B1 aldehyde reductase member 3 OS=Homo sapiens GN=AKR7A3 PE=1 SV=2	0	9	2	3	2	37.2	0.416667
P35527	Keratin, type I cytoskeletal 9 OS=Homo sapiens GN=KRT9 PE=1 SV=3	0	4	3	3	2	62	0.419954
P35442	Thrombospondin-2 OS=Homo sapiens GN=THBS2 PE=1 SV=2	0	9	8	17	7	129.9	0.421159
Q96FQ6	Protein S100-A16 OS=Homo sapiens GN=S100A16 PE=1 SV=1	0	20	2	2	2	11.8	0.423933
P32119	Peroxiredoxin-2 OS=Homo sapiens GN=PRDX2 PE=1 SV=5	0	23	4	8	3	21.9	0.424731
Q14061	Cytochrome c oxidase copper chaperone OS=Homo sapiens GN=COX17 PE=1 SV=2	0.001	32	2	2	2	6.9	0.427861
Q9HC38	Glyoxalase domain-containing protein 4 OS=Homo sapiens GN=GLOD4 PE=1 SV=1	0	8	3	6	3	34.8	0.427921
Q9BUT1	3-hydroxybutyrate dehydrogenase type 2 OS=Homo sapiens GN=BDH2 PE=1 SV=2	0.001	7	2	2	2	26.7	0.428251
P17931	Galectin-3 OS=Homo sapiens GN=LGALS3 PE=1 SV=5	0.004	4	1	1	1	26.1	0.429412
P22692	Insulin-like growth factor-binding protein 4 OS=Homo sapiens GN=IGFBP4 PE=1 SV=2	0.001	12	2	2	2	27.9	0.43038
P08253	72 kDa type IV collagenase OS=Homo sapiens GN=MMP2 PE=1 SV=2	0	41	22	36	22	73.8	0.431016
O15230	Laminin subunit alpha-5 OS=Homo sapiens GN=LAMA5 PE=1 SV=8	0.009	0	1	1	1	399.5	0.433575
P04040	Catalase OS=Homo sapiens GN=CAT PE=1 SV=3	0	15	7	7	7	59.7	0.433705
P07437	Tubulin beta chain OS=Homo sapiens GN=TUBB PE=1 SV=2	0	36	13	19	2	49.6	0.434505
P04275	von Willebrand factor OS=Homo sapiens GN=VWF PE=1 SV=4	0.006	0	1	1	1	309.1	0.434816
P05452	Tetranectin OS=Homo sapiens GN=CLEC3B PE=1 SV=3	0	16	2	2	2	22.5	0.435
O94979	Protein transport protein Sec31A OS=Homo sapiens GN=SEC31A PE=1 SV=3	0.003	1	1	1	1	132.9	0.4375
P11940	Polyadenylate-binding protein 1 OS=Homo sapiens GN=PABPC1 PE=1 SV=2	0	6	4	4	4	70.6	0.438272
Q15691	Microtubule-associated protein RP/EB family member 1 OS=Homo sapiens GN=MAPRE1 PE=1 SV=3	0	16	5	5	3	30	0.44
P62266	40S ribosomal protein S23 OS=Homo sapiens GN=RPS23 PE=1 SV=3	0.001	8	1	1	1	15.8	0.442387
Q9Y224	UPF0568 protein C14orf166 OS=Homo sapiens GN=C14orf166 PE=1 SV=1	0.009	3	1	1	1	28.1	0.444279
P52565	Rho GDP-dissociation inhibitor 1 OS=Homo sapiens GN=ARHGDIA PE=1 SV=3	0	41	6	10	6	23.2	0.444444
Q01469	Fatty acid-binding protein, epidermal OS=Homo sapiens GN=FABP5 PE=1 SV=3	0	21	2	2	2	15.2	0.445321
P01222	Thyrotropin subunit beta OS=Homo sapiens GN=TSHB PE=1 SV=2	0.004	8	1	1	1	15.6	0.445455
P62258	14-3-3 protein epsilon OS=Homo sapiens GN=YWHAE PE=1 SV=1	0	77	20	46	17	29.2	0.448609
P09417	Dihydropteridine reductase OS=Homo sapiens GN=QDPR PE=1 SV=2	0	21	3	7	3	25.8	0.449541
O00560	Syntenin-1 OS=Homo sapiens GN=SDCBP PE=1 SV=1	0.006	4	1	1	1	32.4	0.451039
O95396	Adenylyltransferase and sulfurtransferase MOCS3 OS=Homo sapiens GN=MOCS3 PE=1 SV=1	0.004	2	1	2	1	49.6	0.454259
Q15119	[Pyruvate dehydrogenase (acetyl-transferring)] kinase isozyme 2, mitochondrial OS=Homo sapiens GN=PDK2 PE=1 SV=2	0.007	3	1	1	1	46.1	0.454369
P38159	RNA-binding motif protein, X chromosome OS=Homo sapiens GN=RBMX PE=1 SV=3	0	5	2	2	2	42.3	0.455446
Q99715	Collagen alpha-1(XII) chain OS=Homo sapiens GN=COL12A1 PE=1 SV=2	0	6	18	21	18	332.9	0.456389
Q9BW30	Tubulin polymerization-promoting protein family member 3 OS=Homo sapiens GN=TPPP3 PE=1 SV=1	0	18	3	3	3	19	0.459524
Q16774	Guanylate kinase OS=Homo sapiens GN=GUK1 PE=1 SV=2	0.001	10	2	2	2	21.7	0.459799
P11142	Heat shock cognate 71 kDa protein OS=Homo sapiens GN=HSPA8 PE=1 SV=1	0	51	30	77	19	70.9	0.460446
P61970	Nuclear transport factor 2 OS=Homo sapiens GN=NUTF2 PE=1 SV=1	0	39	3	4	3	14.5	0.460784
P62304	Small nuclear ribonucleoprotein E OS=Homo sapiens GN=SNRPE PE=1 SV=1	0.001	13	1	1	1	10.8	0.462121
P54727	UV excision repair protein RAD23 homolog B OS=Homo sapiens GN=RAD23B PE=1 SV=1	0	7	3	4	2	43.1	0.463415
Q16531	DNA damage-binding protein 1 OS=Homo sapiens GN=DDB1 PE=1 SV=1	0	14	17	23	17	126.9	0.465291
Q13822	Ectonucleotide pyrophosphatase/phosphodiesterase family member 2 OS=Homo sapiens GN=ENPP2 PE=1 SV=3	0.001	2	2	2	2	98.9	0.467337
Q9H1E3	Nuclear ubiquitous casein and cyclin-dependent kinase substrate 1 OS=Homo sapiens GN=NUCKS1 PE=1 SV=1	0	12	2	2	2	27.3	0.467742
P38646	Stress-70 protein, mitochondrial OS=Homo sapiens GN=HSPA9 PE=1 SV=2	0	14	9	11	8	73.6	0.468254
Q01518	Adenylyl cyclase-associated protein 1 OS=Homo sapiens GN=CAP1 PE=1 SV=5	0	8	4	5	4	51.9	0.469697
P14543	Nidogen-1 OS=Homo sapiens GN=NID1 PE=1 SV=3	0	3	3	4	2	136.3	0.472628
Q13126	S-methyl-5'-thioadenosine phosphorylase OS=Homo sapiens GN=MTAP PE=1 SV=2	0	13	3	3	3	31.2	0.478331
O60641	Clathrin coat assembly protein AP180 OS=Homo sapiens GN=SNAP91 PE=1 SV=2	0.001	2	1	1	1	92.4	0.478528
Q9H173	Nucleotide exchange factor SIL1 OS=Homo sapiens GN=SIL1 PE=1 SV=1	0.001	3	1	1	1	52.1	0.478873
Q9ULA0	Aspartyl aminopeptidase OS=Homo sapiens GN=DNPEP PE=1 SV=1	0	5	2	3	2	52.4	0.479554
P07942	Laminin subunit beta-1 OS=Homo sapiens GN=LAMB1 PE=1 SV=2	0	10	17	22	17	197.9	0.480826
P04632	Calpain small subunit 1 OS=Homo sapiens GN=CAPNS1 PE=1 SV=1	0.003	4	1	1	1	28.3	0.48236
P01877	Ig alpha-2 chain C region OS=Homo sapiens GN=IGHA2 PE=1 SV=3	0	19	6	8	1	36.5	0.482955
P61981	14-3-3 protein gamma OS=Homo sapiens GN=YWHAG PE=1 SV=2	0	38	10	26	5	28.3	0.483905
O95777	U6 snRNA-associated Sm-like protein LSm8 OS=Homo sapiens GN=LSM8 PE=1 SV=3	0.008	7	1	1	1	10.4	0.483986
O94760	N(G),N(G)-dimethylarginine dimethylaminohydrolase 1 OS=Homo sapiens GN=DDAH1 PE=1 SV=3	0	11	3	5	2	31.1	0.485411
P52566	Rho GDP-dissociation inhibitor 2 OS=Homo sapiens GN=ARHGDIB PE=1 SV=3	0.006	3	1	1	1	23	0.489985
P19827	Inter-alpha-trypsin inhibitor heavy chain H1 OS=Homo sapiens GN=ITIH1 PE=1 SV=3	0	3	3	3	3	101.3	0.491441
Q96FJ2	Dynein light chain 2, cytoplasmic OS=Homo sapiens GN=DYNLL2 PE=1 SV=1	0	33	3	4	3	10.3	0.491525
P13797	Plastin-3 OS=Homo sapiens GN=PLS3 PE=1 SV=4	0	19	11	13	8	70.8	0.492537
O00154	Cytosolic acyl coenzyme A thioester hydrolase OS=Homo sapiens GN=ACOT7 PE=1 SV=3	0	9	3	3	3	41.8	0.492958
P31948	Stress-induced-phosphoprotein 1 OS=Homo sapiens GN=STIP1 PE=1 SV=1	0	20	14	17	14	62.6	0.493494
P41221	Protein Wnt-5a OS=Homo sapiens GN=WNT5A PE=1 SV=2	0	6	2	2	2	42.3	0.49375
O00391	Sulfhydryl oxidase 1 OS=Homo sapiens GN=QSOX1 PE=1 SV=3	0	6	4	5	4	82.5	0.496144
P23284	Peptidyl-prolyl cis-trans isomerase B OS=Homo sapiens GN=PPIB PE=1 SV=2	0	20	5	6	5	23.7	0.496287
P63279	SUMO-conjugating enzyme UBC9 OS=Homo sapiens GN=UBE2I PE=1 SV=1	0	15	4	5	4	18	0.498973
P52597	Heterogeneous nuclear ribonucleoprotein F OS=Homo sapiens GN=HNRNPF PE=1 SV=3	0	4	2	2	2	45.6	0.5
Q15181	Inorganic pyrophosphatase OS=Homo sapiens GN=PPA1 PE=1 SV=2	0	10	3	4	3	32.6	0.5
P00734	Prothrombin OS=Homo sapiens GN=F2 PE=1 SV=2	0	9	4	8	4	70	0.5
P26006	Integrin alpha-3 OS=Homo sapiens GN=ITGA3 PE=1 SV=5	0.006	1	1	1	1	116.5	2
P15374	Ubiquitin carboxyl-terminal hydrolase isozyme L3 OS=Homo sapiens GN=UCHL3 PE=1 SV=1	0	22	3	3	3	26.2	2.00325
Q6NVY1	3-hydroxyisobutyryl-CoA hydrolase, mitochondrial OS=Homo sapiens GN=HIBCH PE=1 SV=2	0.001	4	2	2	2	43.5	2.004
Q6P179	Endoplasmic reticulum aminopeptidase 2 OS=Homo sapiens GN=ERAP2 PE=1 SV=2	0.002	1	1	1	1	110.4	2.00431
P50851	Lipopolysaccharide-responsive and beige-like anchor protein OS=Homo sapiens GN=LRBA PE=1 SV=4	0	1	4	4	4	318.9	2.01
P61201	COP9 signalosome complex subunit 2 OS=Homo sapiens GN=COPS2 PE=1 SV=1	0	16	6	8	6	51.6	2.0197
P52209	6-phosphogluconate dehydrogenase, decarboxylating OS=Homo sapiens GN=PGD PE=1 SV=3	0	14	6	9	6	53.1	2.02479
P62910	60S ribosomal protein L32 OS=Homo sapiens GN=RPL32 PE=1 SV=2	0.001	16	2	2	2	15.9	2.03437
P78539	Sushi repeat-containing protein SRPX OS=Homo sapiens GN=SRPX PE=1 SV=1	0.001	5	2	2	2	51.5	2.03774
P38606	V-type proton ATPase catalytic subunit A OS=Homo sapiens GN=ATP6V1A PE=1 SV=2	0	17	10	15	10	68.3	2.03937
P20339	Ras-related protein Rab-5A OS=Homo sapiens GN=RAB5A PE=1 SV=2	0	30	5	6	2	23.6	2.04396
Q9NRF8	CTP synthase 2 OS=Homo sapiens GN=CTPS2 PE=1 SV=1	0	5	3	4	3	65.6	2.056
Q99536	Synaptic vesicle membrane protein VAT-1 homolog OS=Homo sapiens GN=VAT1 PE=1 SV=2	0	25	8	15	8	41.9	2.06389
P55786	Puromycin-sensitive aminopeptidase OS=Homo sapiens GN=NPEPPS PE=1 SV=2	0	22	17	21	17	103.2	2.06471
P23396	40S ribosomal protein S3 OS=Homo sapiens GN=RPS3 PE=1 SV=2	0	58	13	17	13	26.7	2.06763
O14497	AT-rich interactive domain-containing protein 1A OS=Homo sapiens GN=ARID1A PE=1 SV=3	0.009	0	1	1	1	241.9	2.07068
P30040	Endoplasmic reticulum resident protein 29 OS=Homo sapiens GN=ERP29 PE=1 SV=4	0.001	10	2	2	2	29	2.07216
P99999	Cytochrome c OS=Homo sapiens GN=CYCS PE=1 SV=2	0	31	3	4	3	11.7	2.07792
Q13620	Cullin-4B OS=Homo sapiens GN=CUL4B PE=1 SV=4	0	15	15	16	15	103.9	2.08092
P05091	Aldehyde dehydrogenase, mitochondrial OS=Homo sapiens GN=ALDH2 PE=1 SV=2	0	24	8	13	6	56.3	2.08556
P48643	T-complex protein 1 subunit epsilon OS=Homo sapiens GN=CCT5 PE=1 SV=1	0	9	5	6	4	59.6	2.09649
Q9H3H3	UPF0696 protein C11orf68 OS=Homo sapiens GN=C11orf68 PE=1 SV=2	0.009	4	1	1	1	27.3	2.11071
P62805	Histone H4 OS=Homo sapiens GN=HIST1H4A PE=1 SV=2	0	39	4	7	4	11.4	2.11645
Q10567	AP-1 complex subunit beta-1 OS=Homo sapiens GN=AP1B1 PE=1 SV=2	0	9	8	9	4	104.6	2.1203
Q15369	Transcription elongation factor B polypeptide 1 OS=Homo sapiens GN=TCEB1 PE=1 SV=1	0.001	15	2	2	2	12.5	2.12571
P51149	Ras-related protein Rab-7a OS=Homo sapiens GN=RAB7A PE=1 SV=1	0	38	7	9	7	23.5	2.12619
P21399	Cytoplasmic aconitate hydratase OS=Homo sapiens GN=ACO1 PE=1 SV=3	0	9	7	7	7	98.3	2.12821
Q02750	Dual specificity mitogen-activated protein kinase kinase 1 OS=Homo sapiens GN=MAP2K1 PE=1 SV=2	0	13	6	6	6	43.4	2.13433
P25705	ATP synthase subunit alpha, mitochondrial OS=Homo sapiens GN=ATP5A1 PE=1 SV=1	0	20	9	10	9	59.7	2.13699
Q9UNM6	26S proteasome non-ATPase regulatory subunit 13 OS=Homo sapiens GN=PSMD13 PE=1 SV=2	0	16	6	7	6	42.9	2.13818
Q15046	Lysine--tRNA ligase OS=Homo sapiens GN=KARS PE=1 SV=3	0	7	5	5	5	68	2.14545
P52888	Thimet oligopeptidase OS=Homo sapiens GN=THOP1 PE=1 SV=2	0	7	5	6	5	78.8	2.14674
P61019	Ras-related protein Rab-2A OS=Homo sapiens GN=RAB2A PE=1 SV=1	0	33	7	11	7	23.5	2.14815
P08123	Collagen alpha-2(I) chain OS=Homo sapiens GN=COL1A2 PE=1 SV=7	0	18	22	42	22	129.2	2.15648
Q96G03	Phosphoglucomutase-2 OS=Homo sapiens GN=PGM2 PE=1 SV=4	0	15	8	16	8	68.2	2.168
P62829	60S ribosomal protein L23 OS=Homo sapiens GN=RPL23 PE=1 SV=1	0	19	3	3	3	14.9	2.17886
P62195	26S protease regulatory subunit 8 OS=Homo sapiens GN=PSMC5 PE=1 SV=1	0	13	5	6	4	45.6	2.19672
Q92499	ATP-dependent RNA helicase DDX1 OS=Homo sapiens GN=DDX1 PE=1 SV=2	0	10	7	7	7	82.4	2.2
O14773	Tripeptidyl-peptidase 1 OS=Homo sapiens GN=TPP1 PE=1 SV=2	0	5	3	3	3	61.2	2.20258
Q96F85	CB1 cannabinoid receptor-interacting protein 1 OS=Homo sapiens GN=CNRIP1 PE=1 SV=1	0.001	12	2	2	2	18.6	2.20673
P60953	Cell division control protein 42 homolog OS=Homo sapiens GN=CDC42 PE=1 SV=2	0	41	7	12	6	21.2	2.20763
O95834	Echinoderm microtubule-associated protein-like 2 OS=Homo sapiens GN=EML2 PE=1 SV=1	0	8	5	11	5	70.6	2.21352
E7EU14	Protein PPP5D1 OS=Homo sapiens GN=PPP5D1 PE=2 SV=2	0.001	9	2	2	1	19.6	2.21415
P22352	Glutathione peroxidase 3 OS=Homo sapiens GN=GPX3 PE=1 SV=2	0.003	5	1	1	1	25.5	2.21429
Q9UIA9	Exportin-7 OS=Homo sapiens GN=XPO7 PE=1 SV=3	0.001	2	2	2	2	123.8	2.21622
P62826	GTP-binding nuclear protein Ran OS=Homo sapiens GN=RAN PE=1 SV=3	0	25	6	10	6	24.4	2.22002
Q9H8Y8	Golgi reassembly-stacking protein 2 OS=Homo sapiens GN=GORASP2 PE=1 SV=3	0.001	4	2	3	2	47.1	2.22074
P62140	Serine/threonine-protein phosphatase PP1-beta catalytic subunit OS=Homo sapiens GN=PPP1CB PE=1 SV=3	0	42	11	15	3	37.2	2.22807
Q15370	Transcription elongation factor B polypeptide 2 OS=Homo sapiens GN=TCEB2 PE=1 SV=1	0	23	3	3	3	13.1	2.23918
Q6PCE3	Glucose 1,6-bisphosphate synthase OS=Homo sapiens GN=PGM2L1 PE=1 SV=3	0	4	2	3	2	70.4	2.24699
Q0ZGT2	Nexilin OS=Homo sapiens GN=NEXN PE=1 SV=1	0.004	1	1	1	1	80.6	2.24737
P34932	Heat shock 70 kDa protein 4 OS=Homo sapiens GN=HSPA4 PE=1 SV=4	0	25	16	20	15	94.3	2.28155
O95782	AP-2 complex subunit alpha-1 OS=Homo sapiens GN=AP2A1 PE=1 SV=3	0	5	6	6	6	107.5	2.28571
P00558	Phosphoglycerate kinase 1 OS=Homo sapiens GN=PGK1 PE=1 SV=3	0	45	15	22	15	44.6	2.29848
Q6UWP2	Dehydrogenase/reductase SDR family member 11 OS=Homo sapiens GN=DHRS11 PE=1 SV=1	0	13	3	3	3	28.3	2.31
Q5VW32	BRO1 domain-containing protein BROX OS=Homo sapiens GN=BROX PE=1 SV=1	0.001	4	2	2	2	46.4	2.31111
P13639	Elongation factor 2 OS=Homo sapiens GN=EEF2 PE=1 SV=4	0	29	25	34	25	95.3	2.31505
Q96S44	TP53-regulating kinase OS=Homo sapiens GN=TP53RK PE=1 SV=2	0.001	4	1	1	1	28.1	2.31959
Q9NQW7	Xaa-Pro aminopeptidase 1 OS=Homo sapiens GN=XPNPEP1 PE=1 SV=3	0	9	5	5	5	69.9	2.3295
P68371	Tubulin beta-4B chain OS=Homo sapiens GN=TUBB4B PE=1 SV=1	0	36	13	18	3	49.8	2.33238
P09936	Ubiquitin carboxyl-terminal hydrolase isozyme L1 OS=Homo sapiens GN=UCHL1 PE=1 SV=2	0	32	8	26	8	24.8	2.34589
Q6YP21	Kynurenine--oxoglutarate transaminase 3 OS=Homo sapiens GN=CCBL2 PE=1 SV=1	0.008	2	1	1	1	51.4	2.35404
Q15020	Squamous cell carcinoma antigen recognized by T-cells 3 OS=Homo sapiens GN=SART3 PE=1 SV=1	0	3	3	3	3	109.9	2.36726
P54578	Ubiquitin carboxyl-terminal hydrolase 14 OS=Homo sapiens GN=USP14 PE=1 SV=3	0.001	2	1	1	1	56	2.36923
Q9UN36	Protein NDRG2 OS=Homo sapiens GN=NDRG2 PE=1 SV=2	0.002	2	1	1	1	40.8	2.38608
P11766	Alcohol dehydrogenase class-3 OS=Homo sapiens GN=ADH5 PE=1 SV=4	0	14	6	8	6	39.7	2.42228
Q12931	Heat shock protein 75 kDa, mitochondrial OS=Homo sapiens GN=TRAP1 PE=1 SV=3	0	3	2	6	1	80.1	2.42254
O43681	ATPase ASNA1 OS=Homo sapiens GN=ASNA1 PE=1 SV=2	0.006	3	1	1	1	38.8	2.43226
Q96IU4	Alpha/beta hydrolase domain-containing protein 14B OS=Homo sapiens GN=ABHD14B PE=1 SV=1	0	7	1	1	1	22.3	2.43448
P53999	Activated RNA polymerase II transcriptional coactivator p15 OS=Homo sapiens GN=SUB1 PE=1 SV=3	0.006	9	1	1	1	14.4	2.45161
P52788	Spermine synthase OS=Homo sapiens GN=SMS PE=1 SV=2	0.003	2	1	1	1	41.2	2.4834
P50454	Serpin H1 OS=Homo sapiens GN=SERPINH1 PE=1 SV=2	0.006	2	1	1	1	46.4	2.48889
P10768	S-formylglutathione hydrolase OS=Homo sapiens GN=ESD PE=1 SV=2	0	8	3	8	3	31.4	2.48916
P59998	Actin-related protein 2/3 complex subunit 4 OS=Homo sapiens GN=ARPC4 PE=1 SV=3	0	11	2	4	2	19.7	2.50633
P30044	Peroxiredoxin-5, mitochondrial OS=Homo sapiens GN=PRDX5 PE=1 SV=4	0	4	1	2	1	22.1	2.555
P11177	Pyruvate dehydrogenase E1 component subunit beta, mitochondrial OS=Homo sapiens GN=PDHB PE=1 SV=3	0.009	2	1	1	1	39.2	2.575
P62263	40S ribosomal protein S14 OS=Homo sapiens GN=RPS14 PE=1 SV=3	0.001	15	2	3	2	16.3	2.58824
P49189	4-trimethylaminobutyraldehyde dehydrogenase OS=Homo sapiens GN=ALDH9A1 PE=1 SV=3	0	16	8	11	8	53.8	2.59072
P36871	Phosphoglucomutase-1 OS=Homo sapiens GN=PGM1 PE=1 SV=3	0	25	11	28	11	61.4	2.59465
P26639	Threonine--tRNA ligase, cytoplasmic OS=Homo sapiens GN=TARS PE=1 SV=3	0	8	5	6	5	83.4	2.60377
P27105	Erythrocyte band 7 integral membrane protein OS=Homo sapiens GN=STOM PE=1 SV=3	0.01	4	1	1	1	31.7	2.60606
P80723	Brain acid soluble protein 1 OS=Homo sapiens GN=BASP1 PE=1 SV=2	0	18	3	3	3	22.7	2.61232
P18669	Phosphoglycerate mutase 1 OS=Homo sapiens GN=PGAM1 PE=1 SV=2	0	53	11	55	8	28.8	2.61591
Q13642	Four and a half LIM domains protein 1 OS=Homo sapiens GN=FHL1 PE=1 SV=4	0	11	3	3	3	36.2	2.64238
P05388	60S acidic ribosomal protein P0 OS=Homo sapiens GN=RPLP0 PE=1 SV=1	0	10	3	3	3	34.3	2.64957
P00352	Retinal dehydrogenase 1 OS=Homo sapiens GN=ALDH1A1 PE=1 SV=2	0	19	11	31	10	54.8	2.66921
P29401	Transketolase OS=Homo sapiens GN=TKT PE=1 SV=3	0	17	11	17	11	67.8	2.67442
P61764	Syntaxin-binding protein 1 OS=Homo sapiens GN=STXBP1 PE=1 SV=1	0.001	3	2	2	2	67.5	2.68067
O95372	Acyl-protein thioesterase 2 OS=Homo sapiens GN=LYPLA2 PE=1 SV=1	0.004	3	1	1	1	24.7	2.68182
P50991	T-complex protein 1 subunit delta OS=Homo sapiens GN=CCT4 PE=1 SV=4	0	20	10	11	9	57.9	2.68201
P39023	60S ribosomal protein L3 OS=Homo sapiens GN=RPL3 PE=1 SV=2	0.001	4	2	2	2	46.1	2.68539
Q9BX68	Histidine triad nucleotide-binding protein 2, mitochondrial OS=Homo sapiens GN=HINT2 PE=1 SV=1	0	10	2	2	2	17.2	2.69248
P20336	Ras-related protein Rab-3A OS=Homo sapiens GN=RAB3A PE=1 SV=1	0	40	7	17	4	25	2.69492
Q9UI12	V-type proton ATPase subunit H OS=Homo sapiens GN=ATP6V1H PE=1 SV=1	0	11	4	4	4	55.8	2.69962
P52272	Heterogeneous nuclear ribonucleoprotein M OS=Homo sapiens GN=HNRNPM PE=1 SV=3	0.004	1	1	1	1	77.5	2.70492
P17600	Synapsin-1 OS=Homo sapiens GN=SYN1 PE=1 SV=3	0	4	3	4	3	74.1	2.71685
P23526	Adenosylhomocysteinase OS=Homo sapiens GN=AHCY PE=1 SV=4	0	37	17	44	16	47.7	2.72869
Q16555	Dihydropyrimidinase-related protein 2 OS=Homo sapiens GN=DPYSL2 PE=1 SV=1	0	31	11	25	8	62.3	2.79167
P04406	Glyceraldehyde-3-phosphate dehydrogenase OS=Homo sapiens GN=GAPDH PE=1 SV=3	0	34	9	33	9	36	2.8114
P61160	Actin-related protein 2 OS=Homo sapiens GN=ACTR2 PE=1 SV=1	0	24	8	12	8	44.7	2.82712
P61020	Ras-related protein Rab-5B OS=Homo sapiens GN=RAB5B PE=1 SV=1	0	20	4	5	1	23.7	2.83333
Q96QK1	Vacuolar protein sorting-associated protein 35 OS=Homo sapiens GN=VPS35 PE=1 SV=2	0	7	5	5	5	91.6	2.8524
P60228	Eukaryotic translation initiation factor 3 subunit E OS=Homo sapiens GN=EIF3E PE=1 SV=1	0	6	3	4	3	52.2	2.89199
Q92747	Actin-related protein 2/3 complex subunit 1A OS=Homo sapiens GN=ARPC1A PE=1 SV=2	0	14	6	7	6	41.5	2.92241
Q9UBW8	COP9 signalosome complex subunit 7a OS=Homo sapiens GN=COPS7A PE=1 SV=1	0	17	5	6	5	30.3	2.94762
Q04446	1,4-alpha-glucan-branching enzyme OS=Homo sapiens GN=GBE1 PE=1 SV=3	0	3	3	3	3	80.4	2.96725
P08865	40S ribosomal protein SA OS=Homo sapiens GN=RPSA PE=1 SV=4	0	26	7	11	7	32.8	2.99363
Q53EL6	Programmed cell death protein 4 OS=Homo sapiens GN=PDCD4 PE=1 SV=2	0.003	1	1	1	1	51.7	3
P00505	Aspartate aminotransferase, mitochondrial OS=Homo sapiens GN=GOT2 PE=1 SV=3	0	8	4	5	4	47.5	3.01969
Q86XP3	ATP-dependent RNA helicase DDX42 OS=Homo sapiens GN=DDX42 PE=1 SV=1	0.001	2	2	2	2	102.9	3.02222
P24821	Tenascin OS=Homo sapiens GN=TNC PE=1 SV=3	0	12	21	57	21	240.7	3.04903
P30038	Delta-1-pyrroline-5-carboxylate dehydrogenase, mitochondrial OS=Homo sapiens GN=ALDH4A1 PE=1 SV=3	0.01	1	1	1	1	61.7	3.06132
P14618	Pyruvate kinase PKM OS=Homo sapiens GN=PKM PE=1 SV=4	0	60	27	101	27	57.9	3.06133
P30153	Serine/threonine-protein phosphatase 2A 65 kDa regulatory subunit A alpha isoform OS=Homo sapiens GN=PPP2R1A PE=1 SV=4	0	18	10	11	10	65.3	3.06309
P09467	Fructose-1,6-bisphosphatase 1 OS=Homo sapiens GN=FBP1 PE=1 SV=5	0.01	3	1	1	1	36.8	3.11702
Q8TBC4	NEDD8-activating enzyme E1 catalytic subunit OS=Homo sapiens GN=UBA3 PE=1 SV=2	0.001	3	1	1	1	51.8	3.16667
P61586	Transforming protein RhoA OS=Homo sapiens GN=RHOA PE=1 SV=1	0	31	6	8	2	21.8	3.18634
Q14204	Cytoplasmic dynein 1 heavy chain 1 OS=Homo sapiens GN=DYNC1H1 PE=1 SV=5	0.001	0	2	2	2	532.1	3.1875
Q15555	Microtubule-associated protein RP/EB family member 2 OS=Homo sapiens GN=MAPRE2 PE=1 SV=1	0.001	5	2	2	1	37	3.19175
P25325	3-mercaptopyruvate sulfurtransferase OS=Homo sapiens GN=MPST PE=1 SV=3	0.001	10	2	2	2	33.2	3.20833
Q9UBE0	SUMO-activating enzyme subunit 1 OS=Homo sapiens GN=SAE1 PE=1 SV=1	0	7	3	3	3	38.4	3.26629
P31153	S-adenosylmethionine synthase isoform type-2 OS=Homo sapiens GN=MAT2A PE=1 SV=1	0	16	6	6	6	43.6	3.27481
O43719	HIV Tat-specific factor 1 OS=Homo sapiens GN=HTATSF1 PE=1 SV=1	0.001	2	2	3	2	85.8	3.30488
P53621	Coatomer subunit alpha OS=Homo sapiens GN=COPA PE=1 SV=2	0	5	6	6	6	138.3	3.34286
Q9UBQ0	Vacuolar protein sorting-associated protein 29 OS=Homo sapiens GN=VPS29 PE=1 SV=1	0	16	3	3	3	20.5	3.39837
P48735	Isocitrate dehydrogenase [NADP], mitochondrial OS=Homo sapiens GN=IDH2 PE=1 SV=2	0.001	2	1	2	1	50.9	3.4198
P06858	Lipoprotein lipase OS=Homo sapiens GN=LPL PE=1 SV=1	0	4	2	2	2	53.1	3.50165
P15586	N-acetylglucosamine-6-sulfatase OS=Homo sapiens GN=GNS PE=1 SV=3	0	4	2	2	2	62	3.5086
Q9BTE6	Alanyl-tRNA editing protein Aarsd1 OS=Homo sapiens GN=AARSD1 PE=1 SV=2	0.003	2	1	1	1	45.5	3.51323
P09622	Dihydrolipoyl dehydrogenase, mitochondrial OS=Homo sapiens GN=DLD PE=1 SV=2	0	12	5	6	5	54.1	3.55769
Q7L014	Probable ATP-dependent RNA helicase DDX46 OS=Homo sapiens GN=DDX46 PE=1 SV=2	0	3	2	2	2	117.3	3.56604
Q02252	Methylmalonate-semialdehyde dehydrogenase [acylating], mitochondrial OS=Homo sapiens GN=ALDH6A1 PE=1 SV=2	0	5	3	3	3	57.8	3.59223
P55809	Succinyl-CoA:3-ketoacid coenzyme A transferase 1, mitochondrial OS=Homo sapiens GN=OXCT1 PE=1 SV=1	0	8	4	7	4	56.1	3.61102
Q9NR45	Sialic acid synthase OS=Homo sapiens GN=NANS PE=1 SV=2	0	21	7	10	7	40.3	3.67257
P62937	Peptidyl-prolyl cis-trans isomerase A OS=Homo sapiens GN=PPIA PE=1 SV=2	0	53	9	19	9	18	3.68623
Q8WVM8	Sec1 family domain-containing protein 1 OS=Homo sapiens GN=SCFD1 PE=1 SV=4	0.001	5	2	2	2	72.3	3.7619
O00487	26S proteasome non-ATPase regulatory subunit 14 OS=Homo sapiens GN=PSMD14 PE=1 SV=1	0	9	3	3	3	34.6	3.85517
P11216	Glycogen phosphorylase, brain form OS=Homo sapiens GN=PYGB PE=1 SV=5	0	11	10	11	6	96.6	3.9434
P17980	26S protease regulatory subunit 6A OS=Homo sapiens GN=PSMC3 PE=1 SV=3	0	8	4	4	4	49.2	4.11905
P40926	Malate dehydrogenase, mitochondrial OS=Homo sapiens GN=MDH2 PE=1 SV=3	0	30	10	16	10	35.5	4.30075
Q12874	Splicing factor 3A subunit 3 OS=Homo sapiens GN=SF3A3 PE=1 SV=1	0.004	3	1	1	1	58.8	4.35484
Q53H96	Pyrroline-5-carboxylate reductase 3 OS=Homo sapiens GN=PYCRL PE=1 SV=3	0.001	4	1	1	1	28.6	4.46569
O14556	Glyceraldehyde-3-phosphate dehydrogenase, testis-specific OS=Homo sapiens GN=GAPDHS PE=1 SV=2	0.004	3	1	1	1	44.5	4.62069
P61018	Ras-related protein Rab-4B OS=Homo sapiens GN=RAB4B PE=1 SV=1	0	15	3	6	2	23.6	4.68085
Q14894	Ketimine reductase mu-crystallin OS=Homo sapiens GN=CRYM PE=1 SV=1	0	9	3	10	3	33.8	4.89172
Q8NFW8	N-acylneuraminate cytidylyltransferase OS=Homo sapiens GN=CMAS PE=1 SV=2	0	10	4	4	4	48.3	5.37712
P18085	ADP-ribosylation factor 4 OS=Homo sapiens GN=ARF4 PE=1 SV=3	0	12	2	4	1	20.5	5.5
P36578	60S ribosomal protein L4 OS=Homo sapiens GN=RPL4 PE=1 SV=5	0	9	4	5	4	47.7	5.85
Q9H0U4	Ras-related protein Rab-1B OS=Homo sapiens GN=RAB1B PE=1 SV=1	0	49	10	18	3	22.2	6.05263
Q9UNP9	Peptidyl-prolyl cis-trans isomerase E OS=Homo sapiens GN=PPIE PE=1 SV=1	0	3	1	5	1	33.4	7.90805

## Sheet: TC
Uniprot accession No.	Proteins	Exp. q-value	Sequence coverage (%)	No. of Peptides	No. of PSMs	No. of Unique Peptides	MW [kDa]	Abundance Ratio LPS/non (TC)
Q9UGM3	Deleted in malignant brain tumors 1 protein OS=Homo sapiens GN=DMBT1 PE=1 SV=2	0	9	2	2	2	260.6	0.01
P13804	Electron transfer flavoprotein subunit alpha, mitochondrial OS=Homo sapiens GN=ETFA PE=1 SV=1	0.005	5	1	2	1	35.1	0.01
Q13418	Integrin-linked protein kinase OS=Homo sapiens GN=ILK PE=1 SV=2	0	3	1	3	1	51.4	0.01
P10253	Lysosomal alpha-glucosidase OS=Homo sapiens GN=GAA PE=1 SV=4	0.003	1	1	1	1	105.3	0.01
Q969V3	Nicalin OS=Homo sapiens GN=NCLN PE=1 SV=2	0	3	1	1	1	62.9	0.01
P16615	Sarcoplasmic/endoplasmic reticulum calcium ATPase 2 OS=Homo sapiens GN=ATP2A2 PE=1 SV=1	0.001	1	1	1	1	114.7	0.01
Q9Y5X1	Sorting nexin-9 OS=Homo sapiens GN=SNX9 PE=1 SV=1	0.001	3	1	1	1	66.6	0.01
Q53GQ0	Very-long-chain 3-oxoacyl-CoA reductase OS=Homo sapiens GN=HSD17B12 PE=1 SV=2	0.001	4	1	1	1	34.3	0.01
Q9NZ01	Very-long-chain enoyl-CoA reductase OS=Homo sapiens GN=TECR PE=1 SV=1	0.001	3	1	1	1	36	0.01
P11166	Solute carrier family 2, facilitated glucose transporter member 1 OS=Homo sapiens GN=SLC2A1 PE=1 SV=2	0	4	2	3	2	54	0.021
P35908	Keratin, type II cytoskeletal 2 epidermal OS=Homo sapiens GN=KRT2 PE=1 SV=2	0	20	6	15	4	65.4	0.134
P13645	Keratin, type I cytoskeletal 10 OS=Homo sapiens GN=KRT10 PE=1 SV=6	0	21	9	16	8	58.8	0.15
P00387	NADH-cytochrome b5 reductase 3 OS=Homo sapiens GN=CYB5R3 PE=1 SV=3	0	19	4	5	4	34.2	0.167
P00747	Plasminogen OS=Homo sapiens GN=PLG PE=1 SV=2	0	3	1	4	1	90.5	0.172
P08238	Heat shock protein HSP 90-beta OS=Homo sapiens GN=HSP90AB1 PE=1 SV=4	0	20	11	24	3	83.2	0.242
Q15436	Protein transport protein Sec23A OS=Homo sapiens GN=SEC23A PE=1 SV=2	0	4	2	3	2	86.1	0.243
P23297	Protein S100-A1 OS=Homo sapiens GN=S100A1 PE=1 SV=2	0	22	1	2	1	10.5	0.256
Q99714	3-hydroxyacyl-CoA dehydrogenase type-2 OS=Homo sapiens GN=HSD17B10 PE=1 SV=3	0.001	13	2	2	2	26.9	0.27
P04264	Keratin, type II cytoskeletal 1 OS=Homo sapiens GN=KRT1 PE=1 SV=6	0	35	25	72	23	66	0.325
P01023	Alpha-2-macroglobulin OS=Homo sapiens GN=A2M PE=1 SV=3	0	4	6	10	4	163.2	0.34
P08865	40S ribosomal protein SA OS=Homo sapiens GN=RPSA PE=1 SV=4	0	9	2	3	2	32.8	0.345
P05089	Arginase-1 OS=Homo sapiens GN=ARG1 PE=1 SV=2	0	7	1	2	1	34.7	0.361
P61970	Nuclear transport factor 2 OS=Homo sapiens GN=NUTF2 PE=1 SV=1	0	65	4	8	4	14.5	0.365
P68871	Hemoglobin subunit beta OS=Homo sapiens GN=HBB PE=1 SV=2	0	19	3	43	2	16	0.372
P20618	Proteasome subunit beta type-1 OS=Homo sapiens GN=PSMB1 PE=1 SV=2	0	12	2	3	2	26.5	0.376
Q92823	Neuronal cell adhesion molecule OS=Homo sapiens GN=NRCAM PE=1 SV=3	0.001	1	1	1	1	143.8	0.384
P08237	ATP-dependent 6-phosphofructokinase, muscle type OS=Homo sapiens GN=PFKM PE=1 SV=2	0	2	1	2	1	85.1	0.391
P02763	Alpha-1-acid glycoprotein 1 OS=Homo sapiens GN=ORM1 PE=1 SV=1	0	7	1	1	1	23.5	0.405
P20742	Pregnancy zone protein OS=Homo sapiens GN=PZP PE=1 SV=4	0	4	4	23	2	163.8	0.412
P10809	60 kDa heat shock protein, mitochondrial OS=Homo sapiens GN=HSPD1 PE=1 SV=2	0	20	7	10	7	61	0.437
Q9NUQ9	Protein FAM49B OS=Homo sapiens GN=FAM49B PE=1 SV=1	0.002	3	1	1	1	36.7	0.449
Q99623	Prohibitin-2 OS=Homo sapiens GN=PHB2 PE=1 SV=2	0	14	3	3	3	33.3	0.456
Q9Y678	Coatomer subunit gamma-1 OS=Homo sapiens GN=COPG1 PE=1 SV=1	0	7	3	3	3	97.7	0.467
Q8N0Y7	Probable phosphoglycerate mutase 4 OS=Homo sapiens GN=PGAM4 PE=3 SV=1	0	24	4	4	1	28.8	0.471
P54136	Arginine--tRNA ligase, cytoplasmic OS=Homo sapiens GN=RARS PE=1 SV=2	0	7	3	3	3	75.3	0.473
P13647	Keratin, type II cytoskeletal 5 OS=Homo sapiens GN=KRT5 PE=1 SV=3	0	5	3	3	1	62.3	0.481
P50579	Methionine aminopeptidase 2 OS=Homo sapiens GN=METAP2 PE=1 SV=1	0	4	1	1	1	52.9	0.483
P49903	Selenide, water dikinase 1 OS=Homo sapiens GN=SEPHS1 PE=1 SV=2	0	3	1	2	1	42.9	0.485
Q9H074	Polyadenylate-binding protein-interacting protein 1 OS=Homo sapiens GN=PAIP1 PE=1 SV=1	0.001	4	1	1	1	53.5	0.492
P06132	Uroporphyrinogen decarboxylase OS=Homo sapiens GN=UROD PE=1 SV=2	0	6	1	1	1	40.8	0.495
P21810	Biglycan OS=Homo sapiens GN=BGN PE=1 SV=2	0	14	4	13	3	41.6	2.011
O00232	26S proteasome non-ATPase regulatory subunit 12 OS=Homo sapiens GN=PSMD12 PE=1 SV=3	0	2	1	3	1	52.9	2.013
P25787	Proteasome subunit alpha type-2 OS=Homo sapiens GN=PSMA2 PE=1 SV=2	0	24	3	7	3	25.9	2.058
P55072	Transitional endoplasmic reticulum ATPase OS=Homo sapiens GN=VCP PE=1 SV=4	0	7	4	4	4	89.3	2.087
Q99542	Matrix metalloproteinase-19 OS=Homo sapiens GN=MMP19 PE=1 SV=1	0.005	2	1	1	1	57.3	2.106
Q13616	Cullin-1 OS=Homo sapiens GN=CUL1 PE=1 SV=2	0	3	2	2	2	89.6	2.131
P61158	Actin-related protein 3 OS=Homo sapiens GN=ACTR3 PE=1 SV=3	0	8	3	4	3	47.3	2.132
Q16363	Laminin subunit alpha-4 OS=Homo sapiens GN=LAMA4 PE=1 SV=4	0	2	2	2	2	202.4	2.162
P25789	Proteasome subunit alpha type-4 OS=Homo sapiens GN=PSMA4 PE=1 SV=1	0	25	3	10	3	29.5	2.203
P02462	Collagen alpha-1(IV) chain OS=Homo sapiens GN=COL4A1 PE=1 SV=3	0	1	1	1	1	160.5	2.222
P10586	Receptor-type tyrosine-protein phosphatase F OS=Homo sapiens GN=PTPRF PE=1 SV=2	0	1	1	1	1	212.7	2.246
P27105	Erythrocyte band 7 integral membrane protein OS=Homo sapiens GN=STOM PE=1 SV=3	0	7	1	1	1	31.7	2.269
P06576	ATP synthase subunit beta, mitochondrial OS=Homo sapiens GN=ATP5B PE=1 SV=3	0	13	5	9	5	56.5	2.279
P33176	Kinesin-1 heavy chain OS=Homo sapiens GN=KIF5B PE=1 SV=1	0	3	2	2	2	109.6	2.308
P49137	MAP kinase-activated protein kinase 2 OS=Homo sapiens GN=MAPKAPK2 PE=1 SV=1	0.001	4	1	1	1	45.5	2.333
P80723	Brain acid soluble protein 1 OS=Homo sapiens GN=BASP1 PE=1 SV=2	0	6	1	1	1	22.7	2.345
P14550	Alcohol dehydrogenase [NADP(+)] OS=Homo sapiens GN=AKR1A1 PE=1 SV=3	0	7	2	15	1	36.6	2.36
Q15063	Periostin OS=Homo sapiens GN=POSTN PE=1 SV=2	0	23	13	31	13	93.3	2.38
O14818	Proteasome subunit alpha type-7 OS=Homo sapiens GN=PSMA7 PE=1 SV=1	0	19	3	4	3	27.9	2.402
Q93050	V-type proton ATPase 116 kDa subunit a isoform 1 OS=Homo sapiens GN=ATP6V0A1 PE=1 SV=3	0	1	1	1	1	96.4	2.517
Q93009	Ubiquitin carboxyl-terminal hydrolase 7 OS=Homo sapiens GN=USP7 PE=1 SV=2	0.001	1	1	1	1	128.2	2.557
P25788	Proteasome subunit alpha type-3 OS=Homo sapiens GN=PSMA3 PE=1 SV=2	0	13	3	8	3	28.4	2.559
Q16851	UTP--glucose-1-phosphate uridylyltransferase OS=Homo sapiens GN=UGP2 PE=1 SV=5	0	13	4	5	4	56.9	2.684
P38606	V-type proton ATPase catalytic subunit A OS=Homo sapiens GN=ATP6V1A PE=1 SV=2	0	4	3	3	3	68.3	2.695
Q02978	Mitochondrial 2-oxoglutarate/malate carrier protein OS=Homo sapiens GN=SLC25A11 PE=1 SV=3	0	7	2	2	2	34	2.875
P49720	Proteasome subunit beta type-3 OS=Homo sapiens GN=PSMB3 PE=1 SV=2	0	31	5	6	5	22.9	2.898
P46736	Lys-63-specific deubiquitinase BRCC36 OS=Homo sapiens GN=BRCC3 PE=1 SV=2	0.001	5	1	1	1	36	2.9
P53396	ATP-citrate synthase OS=Homo sapiens GN=ACLY PE=1 SV=3	0	8	5	8	5	120.8	3.081
O15427	Monocarboxylate transporter 4 OS=Homo sapiens GN=SLC16A3 PE=1 SV=1	0.001	2	1	1	1	49.4	3.187
P60900	Proteasome subunit alpha type-6 OS=Homo sapiens GN=PSMA6 PE=1 SV=1	0	20	4	10	4	27.4	3.243
Q9ULV4	Coronin-1C OS=Homo sapiens GN=CORO1C PE=1 SV=1	0	7	3	4	3	53.2	3.26
P26639	Threonine--tRNA ligase, cytoplasmic OS=Homo sapiens GN=TARS PE=1 SV=3	0	3	2	3	2	83.4	3.375
P35527	Keratin, type I cytoskeletal 9 OS=Homo sapiens GN=KRT9 PE=1 SV=3	0	29	11	22	11	62	3.551
Q9Y240	C-type lectin domain family 11 member A OS=Homo sapiens GN=CLEC11A PE=1 SV=1	0	8	2	5	2	35.7	3.625
Q15084	Protein disulfide-isomerase A6 OS=Homo sapiens GN=PDIA6 PE=1 SV=1	0	3	1	1	1	48.1	3.815
Q93063	Exostosin-2 OS=Homo sapiens GN=EXT2 PE=1 SV=1	0.007	2	1	1	1	82.2	3.871
Q92616	Translational activator GCN1 OS=Homo sapiens GN=GCN1L1 PE=1 SV=6	0	2	3	3	3	292.6	4
Q92747	Actin-related protein 2/3 complex subunit 1A OS=Homo sapiens GN=ARPC1A PE=1 SV=2	0	8	2	2	2	41.5	4.147
Q16394	Exostosin-1 OS=Homo sapiens GN=EXT1 PE=1 SV=2	0	3	1	1	1	86.2	4.31
O43776	Asparagine--tRNA ligase, cytoplasmic OS=Homo sapiens GN=NARS PE=1 SV=1	0.002	1	1	1	1	62.9	4.312
O15145	Actin-related protein 2/3 complex subunit 3 OS=Homo sapiens GN=ARPC3 PE=1 SV=3	0	14	3	3	3	20.5	4.784
Q9NZ32	Actin-related protein 10 OS=Homo sapiens GN=ACTR10 PE=1 SV=1	0	11	3	3	3	46.3	4.798
P21980	Protein-glutamine gamma-glutamyltransferase 2 OS=Homo sapiens GN=TGM2 PE=1 SV=2	0	5	4	5	4	77.3	5.311
Q86UP2	Kinectin OS=Homo sapiens GN=KTN1 PE=1 SV=1	0.006	1	1	1	1	156.2	8.132
P62258	14-3-3 protein epsilon OS=Homo sapiens GN=YWHAE PE=1 SV=1	0	37	8	14	6	29.2	12.051
P21796	Voltage-dependent anion-selective channel protein 1 OS=Homo sapiens GN=VDAC1 PE=1 SV=2	0	27	5	8	5	30.8	12.228
O15143	Actin-related protein 2/3 complex subunit 1B OS=Homo sapiens GN=ARPC1B PE=1 SV=3	0.001	3	1	2	1	40.9	19.334
P46782	40S ribosomal protein S5 OS=Homo sapiens GN=RPS5 PE=1 SV=4	0	7	2	5	2	22.9	100
Q13155	Aminoacyl tRNA synthase complex-interacting multifunctional protein 2 OS=Homo sapiens GN=AIMP2 PE=1 SV=2	0.007	3	1	1	1	35.3	100
O43252	Bifunctional 3'-phosphoadenosine 5'-phosphosulfate synthase 1 OS=Homo sapiens GN=PAPSS1 PE=1 SV=2	0	2	1	1	1	70.8	100
P11586	C-1-tetrahydrofolate synthase, cytoplasmic OS=Homo sapiens GN=MTHFD1 PE=1 SV=3	0.002	2	1	1	1	101.5	100
O15484	Calpain-5 OS=Homo sapiens GN=CAPN5 PE=1 SV=2	0.001	2	1	1	1	73.1	100
P22234	Multifunctional protein ADE2 OS=Homo sapiens GN=PAICS PE=1 SV=3	0.001	3	1	2	1	47	100
A2RRP1	Neuroblastoma-amplified sequence OS=Homo sapiens GN=NBAS PE=1 SV=2	0.009	1	1	1	1	268.4	100
P34096	Ribonuclease 4 OS=Homo sapiens GN=RNASE4 PE=1 SV=3	0.001	10	1	1	1	16.8	100

## Sheet: TCU
Uniprot accession No.	Proteins	Exp. q-value	Sequence coverage (%)	No. of Peptides	No. of PSMs	No. of Unique Peptides	MW [kDa]	Abundance Ratio LPS/non (TCU)
P02771	Alpha-fetoprotein OS=Homo sapiens GN=AFP PE=1 SV=1	0	9	5	12	5	68.6	0.0616246
P02768	Serum albumin OS=Homo sapiens GN=ALB PE=1 SV=2	0	15	9	138	9	69.3	0.0727969
P02787	Serotransferrin OS=Homo sapiens GN=TF PE=1 SV=3	0	89	64	603	64	77	0.0982161
P02765	Alpha-2-HS-glycoprotein OS=Homo sapiens GN=AHSG PE=1 SV=1	0	5	3	34	3	39.3	0.100698
P04217	Alpha-1B-glycoprotein OS=Homo sapiens GN=A1BG PE=1 SV=4	0.002	5	2	7	2	54.2	0.116667
Q494V2	Coiled-coil domain-containing protein 37 OS=Homo sapiens GN=CCDC37 PE=2 SV=1	0.001	1	1	8	1	71.1	0.141401
Q03181	Peroxisome proliferator-activated receptor delta OS=Homo sapiens GN=PPARD PE=1 SV=1	0.006	2	1	1	1	49.9	0.148368
P29622	Kallistatin OS=Homo sapiens GN=SERPINA4 PE=1 SV=3	0.002	4	1	1	1	48.5	0.160377
P12081	Histidine--tRNA ligase, cytoplasmic OS=Homo sapiens GN=HARS PE=1 SV=2	0	6	2	2	2	57.4	0.163918
P99999	Cytochrome c OS=Homo sapiens GN=CYCS PE=1 SV=2	0	10	1	2	1	11.7	0.166102
P02766	Transthyretin OS=Homo sapiens GN=TTR PE=1 SV=1	0	8	1	1	1	15.9	0.206125
O95861	3'(2'),5'-bisphosphate nucleotidase 1 OS=Homo sapiens GN=BPNT1 PE=1 SV=1	0	8	2	2	2	33.4	0.215692
P00918	Carbonic anhydrase 2 OS=Homo sapiens GN=CA2 PE=1 SV=2	0	5	1	4	1	29.2	0.219835
Q9UHX1	Poly(U)-binding-splicing factor PUF60 OS=Homo sapiens GN=PUF60 PE=1 SV=1	0	3	1	1	1	59.8	0.222222
P08697	Alpha-2-antiplasmin OS=Homo sapiens GN=SERPINF2 PE=1 SV=3	0	3	2	2	2	54.5	0.23127
Q99729	Heterogeneous nuclear ribonucleoprotein A/B OS=Homo sapiens GN=HNRNPAB PE=1 SV=2	0.003	2	1	2	1	36.2	0.234375
P01042	Kininogen-1 OS=Homo sapiens GN=KNG1 PE=1 SV=2	0.002	1	1	1	1	71.9	0.235714
Q14103	Heterogeneous nuclear ribonucleoprotein D0 OS=Homo sapiens GN=HNRNPD PE=1 SV=1	0	6	2	3	2	38.4	0.247863
P46940	Ras GTPase-activating-like protein IQGAP1 OS=Homo sapiens GN=IQGAP1 PE=1 SV=1	0	4	5	5	5	189.1	0.248756
P15121	Aldose reductase OS=Homo sapiens GN=AKR1B1 PE=1 SV=3	0	9	2	14	1	35.8	0.257358
Q9H0W9	Ester hydrolase C11orf54 OS=Homo sapiens GN=C11orf54 PE=1 SV=1	0	4	1	2	1	35.1	0.262626
O95396	Adenylyltransferase and sulfurtransferase MOCS3 OS=Homo sapiens GN=MOCS3 PE=1 SV=1	0.009	2	1	1	1	49.6	0.27907
P31946	14-3-3 protein beta/alpha OS=Homo sapiens GN=YWHAB PE=1 SV=3	0	16	4	8	1	28.1	0.287879
P02452	Collagen alpha-1(I) chain OS=Homo sapiens GN=COL1A1 PE=1 SV=5	0	5	6	6	6	138.9	0.306707
P61769	Beta-2-microglobulin OS=Homo sapiens GN=B2M PE=1 SV=1	0	17	2	2	2	13.7	0.310198
P46439	Glutathione S-transferase Mu 5 OS=Homo sapiens GN=GSTM5 PE=1 SV=3	0	14	4	4	1	25.7	0.315522
O15217	Glutathione S-transferase A4 OS=Homo sapiens GN=GSTA4 PE=1 SV=1	0	7	2	4	2	25.7	0.315891
P06132	Uroporphyrinogen decarboxylase OS=Homo sapiens GN=UROD PE=1 SV=2	0	6	1	1	1	40.8	0.317308
Q9HC38	Glyoxalase domain-containing protein 4 OS=Homo sapiens GN=GLOD4 PE=1 SV=1	0	9	2	2	2	34.8	0.323864
Q9Y2T3	Guanine deaminase OS=Homo sapiens GN=GDA PE=1 SV=1	0.007	4	1	1	1	51	0.324607
Q9UHV9	Prefoldin subunit 2 OS=Homo sapiens GN=PFDN2 PE=1 SV=1	0	9	1	2	1	16.6	0.329502
P61981	14-3-3 protein gamma OS=Homo sapiens GN=YWHAG PE=1 SV=2	0	14	4	8	1	28.3	0.329787
Q01105	Protein SET OS=Homo sapiens GN=SET PE=1 SV=3	0	13	3	5	3	33.5	0.331303
Q9H0R4	Haloacid dehalogenase-like hydrolase domain-containing protein 2 OS=Homo sapiens GN=HDHD2 PE=1 SV=1	0.001	5	1	1	1	28.5	0.333333
P02788	Lactotransferrin OS=Homo sapiens GN=LTF PE=1 SV=6	0	4	3	19	3	78.1	0.341176
P12955	Xaa-Pro dipeptidase OS=Homo sapiens GN=PEPD PE=1 SV=3	0.001	2	1	1	1	54.5	0.341515
Q15435	Protein phosphatase 1 regulatory subunit 7 OS=Homo sapiens GN=PPP1R7 PE=1 SV=1	0	5	1	1	1	41.5	0.344828
P35527	Keratin, type I cytoskeletal 9 OS=Homo sapiens GN=KRT9 PE=1 SV=3	0	29	11	22	11	62	0.350754
P49591	Serine--tRNA ligase, cytoplasmic OS=Homo sapiens GN=SARS PE=1 SV=3	0	8	3	4	3	58.7	0.352159
P30047	GTP cyclohydrolase 1 feedback regulatory protein OS=Homo sapiens GN=GCHFR PE=1 SV=3	0	21	2	2	2	9.7	0.357143
Q9HCB6	Spondin-1 OS=Homo sapiens GN=SPON1 PE=1 SV=2	0.009	1	1	1	1	90.9	0.363636
O94760	N(G),N(G)-dimethylarginine dimethylaminohydrolase 1 OS=Homo sapiens GN=DDAH1 PE=1 SV=3	0	13	2	2	2	31.1	0.36376
P22676	Calretinin OS=Homo sapiens GN=CALB2 PE=2 SV=2	0.001	3	1	1	1	31.5	0.366474
Q03154	Aminoacylase-1 OS=Homo sapiens GN=ACY1 PE=1 SV=1	0.001	3	1	1	1	45.9	0.367893
P50395	Rab GDP dissociation inhibitor beta OS=Homo sapiens GN=GDI2 PE=1 SV=2	0	33	11	16	7	50.6	0.368852
O15240	Neurosecretory protein VGF OS=Homo sapiens GN=VGF PE=1 SV=2	0	5	2	5	2	67.2	0.371094
O95394	Phosphoacetylglucosamine mutase OS=Homo sapiens GN=PGM3 PE=1 SV=1	0.006	1	1	1	1	59.8	0.380952
P23381	Tryptophan--tRNA ligase, cytoplasmic OS=Homo sapiens GN=WARS PE=1 SV=2	0	9	2	2	2	53.1	0.381818
Q8N0Y7	Probable phosphoglycerate mutase 4 OS=Homo sapiens GN=PGAM4 PE=3 SV=1	0	24	4	4	1	28.8	0.382353
P09104	Gamma-enolase OS=Homo sapiens GN=ENO2 PE=1 SV=3	0	19	5	19	2	47.2	0.383178
P13796	Plastin-2 OS=Homo sapiens GN=LCP1 PE=1 SV=6	0	15	8	12	5	70.2	0.388889
Q9BTY2	Plasma alpha-L-fucosidase OS=Homo sapiens GN=FUCA2 PE=1 SV=2	0	5	2	2	2	54	0.390511
P16070	CD44 antigen OS=Homo sapiens GN=CD44 PE=1 SV=3	0	3	2	5	2	81.5	0.392727
Q9Y4E8	Ubiquitin carboxyl-terminal hydrolase 15 OS=Homo sapiens GN=USP15 PE=1 SV=3	0.009	1	1	1	1	112.3	0.394161
P09486	SPARC OS=Homo sapiens GN=SPARC PE=1 SV=1	0	28	7	12	7	34.6	0.399355
P26885	Peptidyl-prolyl cis-trans isomerase FKBP2 OS=Homo sapiens GN=FKBP2 PE=1 SV=2	0	19	3	3	3	15.6	0.400229
P14625	Endoplasmin OS=Homo sapiens GN=HSP90B1 PE=1 SV=1	0	16	12	18	12	92.4	0.401008
P35080	Profilin-2 OS=Homo sapiens GN=PFN2 PE=1 SV=3	0	6	1	5	1	15	0.404082
P01344	Insulin-like growth factor II OS=Homo sapiens GN=IGF2 PE=1 SV=1	0	9	1	1	1	20.1	0.405877
Q8N8N7	Prostaglandin reductase 2 OS=Homo sapiens GN=PTGR2 PE=1 SV=1	0.006	2	1	1	1	38.5	0.412357
Q6EMK4	Vasorin OS=Homo sapiens GN=VASN PE=1 SV=1	0.001	2	1	1	1	71.7	0.418204
Q02818	Nucleobindin-1 OS=Homo sapiens GN=NUCB1 PE=1 SV=4	0	3	1	1	1	53.8	0.418898
P04080	Cystatin-B OS=Homo sapiens GN=CSTB PE=1 SV=2	0.006	12	1	1	1	11.1	0.422857
P62942	Peptidyl-prolyl cis-trans isomerase FKBP1A OS=Homo sapiens GN=FKBP1A PE=1 SV=2	0	41	3	6	3	11.9	0.426237
P06396	Gelsolin OS=Homo sapiens GN=GSN PE=1 SV=1	0	6	4	7	4	85.6	0.428405
P02749	Beta-2-glycoprotein 1 OS=Homo sapiens GN=APOH PE=1 SV=3	0	5	2	6	2	38.3	0.432624
O75976	Carboxypeptidase D OS=Homo sapiens GN=CPD PE=1 SV=2	0.007	1	1	1	1	152.8	0.436261
Q02790	Peptidyl-prolyl cis-trans isomerase FKBP4 OS=Homo sapiens GN=FKBP4 PE=1 SV=3	0	3	1	3	1	51.8	0.442997
P25685	DnaJ homolog subfamily B member 1 OS=Homo sapiens GN=DNAJB1 PE=1 SV=4	0.001	4	1	1	1	38	0.44586
P00367	Glutamate dehydrogenase 1, mitochondrial OS=Homo sapiens GN=GLUD1 PE=1 SV=2	0	18	7	13	7	61.4	0.445946
Q13492	Phosphatidylinositol-binding clathrin assembly protein OS=Homo sapiens GN=PICALM PE=1 SV=2	0	3	1	1	1	70.7	0.452899
P98160	Basement membrane-specific heparan sulfate proteoglycan core protein OS=Homo sapiens GN=HSPG2 PE=1 SV=4	0	0	1	1	1	468.5	0.453782
O60888	Protein CutA OS=Homo sapiens GN=CUTA PE=1 SV=2	0	26	3	3	3	19.1	0.453812
Q01995	Transgelin OS=Homo sapiens GN=TAGLN PE=1 SV=4	0	30	7	33	7	22.6	0.453953
P01023	Alpha-2-macroglobulin OS=Homo sapiens GN=A2M PE=1 SV=3	0	4	6	10	4	163.2	0.456269
P35241	Radixin OS=Homo sapiens GN=RDX PE=1 SV=1	0	8	5	11	1	68.5	0.456847
Q53FT3	Protein Hikeshi OS=Homo sapiens GN=C11orf73 PE=1 SV=2	0.001	5	1	1	1	21.6	0.458967
Q9Y3C8	Ubiquitin-fold modifier-conjugating enzyme 1 OS=Homo sapiens GN=UFC1 PE=1 SV=3	0	14	2	3	2	19.4	0.459916
Q9BTT0	Acidic leucine-rich nuclear phosphoprotein 32 family member E OS=Homo sapiens GN=ANP32E PE=1 SV=1	0	5	2	2	2	30.7	0.461105
Q99574	Neuroserpin OS=Homo sapiens GN=SERPINI1 PE=1 SV=1	0	9	4	4	4	46.4	0.463103
P06727	Apolipoprotein A-IV OS=Homo sapiens GN=APOA4 PE=1 SV=3	0	3	1	1	1	45.4	0.463462
O60763	General vesicular transport factor p115 OS=Homo sapiens GN=USO1 PE=1 SV=2	0.002	1	1	1	1	107.8	0.465116
P37802	Transgelin-2 OS=Homo sapiens GN=TAGLN2 PE=1 SV=3	0	17	3	13	3	22.4	0.468153
Q8WZA0	Protein LZIC OS=Homo sapiens GN=LZIC PE=1 SV=1	0.003	4	1	1	1	21.5	0.474623
P07996	Thrombospondin-1 OS=Homo sapiens GN=THBS1 PE=1 SV=2	0	9	9	20	9	129.3	0.475884
O15040	Tectonin beta-propeller repeat-containing protein 2 OS=Homo sapiens GN=TECPR2 PE=1 SV=4	0.002	1	1	2	1	153.8	0.477707
O75326	Semaphorin-7A OS=Homo sapiens GN=SEMA7A PE=1 SV=1	0	10	4	4	4	74.8	0.478548
Q9ULZ3	Apoptosis-associated speck-like protein containing a CARD OS=Homo sapiens GN=PYCARD PE=1 SV=2	0.009	4	1	1	1	21.6	0.479495
P30101	Protein disulfide-isomerase A3 OS=Homo sapiens GN=PDIA3 PE=1 SV=4	0	9	4	5	4	56.7	0.48021
P02774	Vitamin D-binding protein OS=Homo sapiens GN=GC PE=1 SV=1	0	12	4	17	4	52.9	0.481203
P38646	Stress-70 protein, mitochondrial OS=Homo sapiens GN=HSPA9 PE=1 SV=2	0	9	5	7	5	73.6	0.48366
O60884	DnaJ homolog subfamily A member 2 OS=Homo sapiens GN=DNAJA2 PE=1 SV=1	0.002	3	1	1	1	45.7	0.484067
P53634	Dipeptidyl peptidase 1 OS=Homo sapiens GN=CTSC PE=1 SV=2	0	2	1	3	1	51.8	0.484848
Q9Y4K0	Lysyl oxidase homolog 2 OS=Homo sapiens GN=LOXL2 PE=1 SV=1	0.005	2	1	1	1	86.7	0.484848
P18669	Phosphoglycerate mutase 1 OS=Homo sapiens GN=PGAM1 PE=1 SV=2	0	41	7	10	4	28.8	0.489842
P60983	Glia maturation factor beta OS=Homo sapiens GN=GMFB PE=1 SV=2	0	13	2	2	2	16.7	0.492489
P26447	Protein S100-A4 OS=Homo sapiens GN=S100A4 PE=1 SV=1	0	11	1	3	1	11.7	0.493315
P04844	Dolichyl-diphosphooligosaccharide--protein glycosyltransferase subunit 2 OS=Homo sapiens GN=RPN2 PE=1 SV=3	0	4	1	2	1	69.2	0.493333
P16035	Metalloproteinase inhibitor 2 OS=Homo sapiens GN=TIMP2 PE=1 SV=2	0	20	3	4	3	24.4	0.494937
O00391	Sulfhydryl oxidase 1 OS=Homo sapiens GN=QSOX1 PE=1 SV=3	0	11	6	9	6	82.5	0.495238
O43765	Small glutamine-rich tetratricopeptide repeat-containing protein alpha OS=Homo sapiens GN=SGTA PE=1 SV=1	0.002	4	1	1	1	34	0.495735
Q16222	UDP-N-acetylhexosamine pyrophosphorylase OS=Homo sapiens GN=UAP1 PE=1 SV=3	0	3	1	1	1	58.7	0.499044
Q9Y5X3	Sorting nexin-5 OS=Homo sapiens GN=SNX5 PE=1 SV=1	0	4	1	1	1	46.8	0.5
Q8IY67	Ribonucleoprotein PTB-binding 1 OS=Homo sapiens GN=RAVER1 PE=1 SV=1	0.001	3	1	2	1	63.8	0.5
Q92743	Serine protease HTRA1 OS=Homo sapiens GN=HTRA1 PE=1 SV=1	0.001	3	1	2	1	51.3	0.5
O14818	Proteasome subunit alpha type-7 OS=Homo sapiens GN=PSMA7 PE=1 SV=1	0	19	3	4	3	27.9	0.5
Q13610	Periodic tryptophan protein 1 homolog OS=Homo sapiens GN=PWP1 PE=1 SV=1	0.001	3	1	1	1	55.8	2.01538
P50552	Vasodilator-stimulated phosphoprotein OS=Homo sapiens GN=VASP PE=1 SV=3	0.001	3	1	1	1	39.8	2.04233
Q96AG4	Leucine-rich repeat-containing protein 59 OS=Homo sapiens GN=LRRC59 PE=1 SV=1	0	13	3	4	3	34.9	2.05479
Q92626	Peroxidasin homolog OS=Homo sapiens GN=PXDN PE=1 SV=2	0	4	4	7	4	165.2	2.0625
Q86UP2	Kinectin OS=Homo sapiens GN=KTN1 PE=1 SV=1	0.006	1	1	1	1	156.2	2.06757
P17612	cAMP-dependent protein kinase catalytic subunit alpha OS=Homo sapiens GN=PRKACA PE=1 SV=2	0	3	1	1	1	40.6	2.07993
Q9Y3U8	60S ribosomal protein L36 OS=Homo sapiens GN=RPL36 PE=1 SV=3	0.001	10	1	1	1	12.2	2.10354
O00429	Dynamin-1-like protein OS=Homo sapiens GN=DNM1L PE=1 SV=2	0	1	1	1	1	81.8	2.11818
O15145	Actin-related protein 2/3 complex subunit 3 OS=Homo sapiens GN=ARPC3 PE=1 SV=3	0	14	3	3	3	20.5	2.12195
P07195	L-lactate dehydrogenase B chain OS=Homo sapiens GN=LDHB PE=1 SV=2	0	12	3	6	3	36.6	2.12381
P07900	Heat shock protein HSP 90-alpha OS=Homo sapiens GN=HSP90AA1 PE=1 SV=5	0	37	21	44	13	84.6	2.12734
P14174	Macrophage migration inhibitory factor OS=Homo sapiens GN=MIF PE=1 SV=4	0	8	1	3	1	12.5	2.12981
P63027	Vesicle-associated membrane protein 2 OS=Homo sapiens GN=VAMP2 PE=1 SV=3	0	14	1	1	1	12.7	2.14754
P06576	ATP synthase subunit beta, mitochondrial OS=Homo sapiens GN=ATP5B PE=1 SV=3	0	13	5	9	5	56.5	2.16013
Q96I99	Succinyl-CoA ligase [GDP-forming] subunit beta, mitochondrial OS=Homo sapiens GN=SUCLG2 PE=1 SV=2	0.001	2	1	2	1	46.5	2.163
P62805	Histone H4 OS=Homo sapiens GN=HIST1H4A PE=1 SV=2	0	17	2	2	2	11.4	2.17057
P35908	Keratin, type II cytoskeletal 2 epidermal OS=Homo sapiens GN=KRT2 PE=1 SV=2	0	20	6	15	4	65.4	2.20851
P02763	Alpha-1-acid glycoprotein 1 OS=Homo sapiens GN=ORM1 PE=1 SV=1	0	7	1	1	1	23.5	2.2125
P22234	Multifunctional protein ADE2 OS=Homo sapiens GN=PAICS PE=1 SV=3	0.001	3	1	2	1	47	2.22727
Q14974	Importin subunit beta-1 OS=Homo sapiens GN=KPNB1 PE=1 SV=2	0	14	7	13	7	97.1	2.24667
P15880	40S ribosomal protein S2 OS=Homo sapiens GN=RPS2 PE=1 SV=2	0	4	1	1	1	31.3	2.24912
P05155	Plasma protease C1 inhibitor OS=Homo sapiens GN=SERPING1 PE=1 SV=2	0	3	1	1	1	55.1	2.26163
P13639	Elongation factor 2 OS=Homo sapiens GN=EEF2 PE=1 SV=4	0	10	6	10	6	95.3	2.27422
P42704	Leucine-rich PPR motif-containing protein, mitochondrial OS=Homo sapiens GN=LRPPRC PE=1 SV=3	0	3	3	3	3	157.8	2.27673
O00629	Importin subunit alpha-3 OS=Homo sapiens GN=KPNA4 PE=1 SV=1	0	11	3	3	3	57.9	2.28571
O00469	Procollagen-lysine,2-oxoglutarate 5-dioxygenase 2 OS=Homo sapiens GN=PLOD2 PE=1 SV=2	0	4	2	2	2	84.6	2.28713
Q9ULU8	Calcium-dependent secretion activator 1 OS=Homo sapiens GN=CADPS PE=1 SV=3	0	1	1	1	1	152.7	2.30769
O75340	Programmed cell death protein 6 OS=Homo sapiens GN=PDCD6 PE=1 SV=1	0.005	6	1	1	1	21.9	2.31707
Q9Y512	Sorting and assembly machinery component 50 homolog OS=Homo sapiens GN=SAMM50 PE=1 SV=3	0.005	2	1	1	1	51.9	2.32278
P51665	26S proteasome non-ATPase regulatory subunit 7 OS=Homo sapiens GN=PSMD7 PE=1 SV=2	0	3	1	2	1	37	2.32624
P39656	Dolichyl-diphosphooligosaccharide--protein glycosyltransferase 48 kDa subunit OS=Homo sapiens GN=DDOST PE=1 SV=4	0	4	2	2	2	50.8	2.32974
Q96FQ6	Protein S100-A16 OS=Homo sapiens GN=S100A16 PE=1 SV=1	0	18	1	2	1	11.8	2.34768
Q99829	Copine-1 OS=Homo sapiens GN=CPNE1 PE=1 SV=1	0	3	1	1	1	59	2.35185
Q92499	ATP-dependent RNA helicase DDX1 OS=Homo sapiens GN=DDX1 PE=1 SV=2	0	4	2	2	2	82.4	2.40132
Q9UHD8	Septin-9 OS=Homo sapiens GN=SEPT9 PE=1 SV=2	0.001	2	1	1	1	65.4	2.40523
Q9Y376	Calcium-binding protein 39 OS=Homo sapiens GN=CAB39 PE=1 SV=1	0	4	2	3	2	39.8	2.41333
P31749	RAC-alpha serine/threonine-protein kinase OS=Homo sapiens GN=AKT1 PE=1 SV=2	0.005	2	1	1	1	55.7	2.46552
P00734	Prothrombin OS=Homo sapiens GN=F2 PE=1 SV=2	0	5	4	9	4	70	2.46653
Q9HB07	UPF0160 protein MYG1, mitochondrial OS=Homo sapiens GN=C12orf10 PE=1 SV=2	0.001	3	1	1	1	42.4	2.47541
Q0VGL1	Ragulator complex protein LAMTOR4 OS=Homo sapiens GN=LAMTOR4 PE=1 SV=1	0	18	1	1	1	10.7	2.55263
P40939	Trifunctional enzyme subunit alpha, mitochondrial OS=Homo sapiens GN=HADHA PE=1 SV=2	0	3	1	1	1	82.9	2.56995
Q9HCE0	Ectopic P granules protein 5 homolog OS=Homo sapiens GN=EPG5 PE=2 SV=2	0.005	1	1	7	1	292.3	2.57576
O00159	Unconventional myosin-Ic OS=Homo sapiens GN=MYO1C PE=1 SV=4	0	4	4	5	4	121.6	2.57991
Q9NZ32	Actin-related protein 10 OS=Homo sapiens GN=ACTR10 PE=1 SV=1	0	11	3	3	3	46.3	2.58333
P09622	Dihydrolipoyl dehydrogenase, mitochondrial OS=Homo sapiens GN=DLD PE=1 SV=2	0	2	1	1	1	54.1	2.5896
Q06481	Amyloid-like protein 2 OS=Homo sapiens GN=APLP2 PE=1 SV=2	0	2	1	2	1	86.9	2.60976
P19823	Inter-alpha-trypsin inhibitor heavy chain H2 OS=Homo sapiens GN=ITIH2 PE=1 SV=2	0	8	8	17	8	106.4	2.636
P08473	Neprilysin OS=Homo sapiens GN=MME PE=1 SV=2	0	6	4	7	4	85.5	2.64605
O43169	Cytochrome b5 type B OS=Homo sapiens GN=CYB5B PE=1 SV=2	0.005	6	1	1	1	16.3	2.66393
Q5GLZ8	Probable E3 ubiquitin-protein ligase HERC4 OS=Homo sapiens GN=HERC4 PE=1 SV=1	0	4	3	3	3	118.5	2.68085
P06703	Protein S100-A6 OS=Homo sapiens GN=S100A6 PE=1 SV=1	0	38	3	4	3	10.2	2.68519
P17301	Integrin alpha-2 OS=Homo sapiens GN=ITGA2 PE=1 SV=1	0	2	3	4	3	129.2	2.68519
P21399	Cytoplasmic aconitate hydratase OS=Homo sapiens GN=ACO1 PE=1 SV=3	0	3	2	2	2	98.3	2.71012
P52209	6-phosphogluconate dehydrogenase, decarboxylating OS=Homo sapiens GN=PGD PE=1 SV=3	0	5	1	1	1	53.1	2.7125
Q02978	Mitochondrial 2-oxoglutarate/malate carrier protein OS=Homo sapiens GN=SLC25A11 PE=1 SV=3	0	7	2	2	2	34	2.71429
P06756	Integrin alpha-V OS=Homo sapiens GN=ITGAV PE=1 SV=2	0	4	3	4	3	116	2.71698
Q6IAA8	Ragulator complex protein LAMTOR1 OS=Homo sapiens GN=LAMTOR1 PE=1 SV=2	0.005	7	1	1	1	17.7	2.72619
P08865	40S ribosomal protein SA OS=Homo sapiens GN=RPSA PE=1 SV=4	0	9	2	3	2	32.8	2.77202
Q8NBS9	Thioredoxin domain-containing protein 5 OS=Homo sapiens GN=TXNDC5 PE=1 SV=2	0	7	3	4	3	47.6	2.77206
O15143	Actin-related protein 2/3 complex subunit 1B OS=Homo sapiens GN=ARPC1B PE=1 SV=3	0.001	3	1	2	1	40.9	2.775
Q16851	UTP--glucose-1-phosphate uridylyltransferase OS=Homo sapiens GN=UGP2 PE=1 SV=5	0	13	4	5	4	56.9	2.79059
P12956	X-ray repair cross-complementing protein 6 OS=Homo sapiens GN=XRCC6 PE=1 SV=2	0	2	1	1	1	69.8	2.8
Q9Y2Q3	Glutathione S-transferase kappa 1 OS=Homo sapiens GN=GSTK1 PE=1 SV=3	0.002	5	1	2	1	25.5	2.80874
Q14697	Neutral alpha-glucosidase AB OS=Homo sapiens GN=GANAB PE=1 SV=3	0	11	7	12	7	106.8	2.81944
P45877	Peptidyl-prolyl cis-trans isomerase C OS=Homo sapiens GN=PPIC PE=1 SV=1	0.007	4	1	1	1	22.7	2.84
P48507	Glutamate--cysteine ligase regulatory subunit OS=Homo sapiens GN=GCLM PE=1 SV=1	0	5	1	1	1	30.7	2.84058
P08574	Cytochrome c1, heme protein, mitochondrial OS=Homo sapiens GN=CYC1 PE=1 SV=3	0	4	1	1	1	35.4	2.84592
Q7KZF4	Staphylococcal nuclease domain-containing protein 1 OS=Homo sapiens GN=SND1 PE=1 SV=1	0.005	1	1	1	1	101.9	2.84615
P02751	Fibronectin OS=Homo sapiens GN=FN1 PE=1 SV=4	0	41	63	150	63	262.5	2.87891
P55010	Eukaryotic translation initiation factor 5 OS=Homo sapiens GN=EIF5 PE=1 SV=2	0	5	1	1	1	49.2	2.88889
Q14204	Cytoplasmic dynein 1 heavy chain 1 OS=Homo sapiens GN=DYNC1H1 PE=1 SV=5	0	4	13	18	13	532.1	2.89241
P35232	Prohibitin OS=Homo sapiens GN=PHB PE=1 SV=1	0	14	3	3	3	29.8	2.90381
P02786	Transferrin receptor protein 1 OS=Homo sapiens GN=TFRC PE=1 SV=2	0	4	2	2	2	84.8	2.91176
O95373	Importin-7 OS=Homo sapiens GN=IPO7 PE=1 SV=1	0	2	2	2	2	119.4	2.9187
Q86X55	Histone-arginine methyltransferase CARM1 OS=Homo sapiens GN=CARM1 PE=1 SV=3	0.002	3	1	1	1	65.8	2.92857
P62136	Serine/threonine-protein phosphatase PP1-alpha catalytic subunit OS=Homo sapiens GN=PPP1CA PE=1 SV=1	0	7	2	2	2	37.5	2.93684
O75369	Filamin-B OS=Homo sapiens GN=FLNB PE=1 SV=2	0	2	4	7	2	278	3
P27824	Calnexin OS=Homo sapiens GN=CANX PE=1 SV=2	0	5	2	3	2	67.5	3.01594
P04632	Calpain small subunit 1 OS=Homo sapiens GN=CAPNS1 PE=1 SV=1	0	9	1	1	1	28.3	3.03659
O00232	26S proteasome non-ATPase regulatory subunit 12 OS=Homo sapiens GN=PSMD12 PE=1 SV=3	0	2	1	3	1	52.9	3.04348
P04216	Thy-1 membrane glycoprotein OS=Homo sapiens GN=THY1 PE=1 SV=2	0	15	2	3	2	17.9	3.05187
P21796	Voltage-dependent anion-selective channel protein 1 OS=Homo sapiens GN=VDAC1 PE=1 SV=2	0	27	5	8	5	30.8	3.07317
P62701	40S ribosomal protein S4, X isoform OS=Homo sapiens GN=RPS4X PE=1 SV=2	0	11	3	4	3	29.6	3.07479
Q12797	Aspartyl/asparaginyl beta-hydroxylase OS=Homo sapiens GN=ASPH PE=1 SV=3	0.002	3	2	2	2	85.8	3.08871
O00468	Agrin OS=Homo sapiens GN=AGRN PE=1 SV=5	0.002	0	1	1	1	217.1	3.1
Q13838	Spliceosome RNA helicase DDX39B OS=Homo sapiens GN=DDX39B PE=1 SV=1	0	15	5	11	5	49	3.11111
P13804	Electron transfer flavoprotein subunit alpha, mitochondrial OS=Homo sapiens GN=ETFA PE=1 SV=1	0.005	5	1	2	1	35.1	3.11667
Q93009	Ubiquitin carboxyl-terminal hydrolase 7 OS=Homo sapiens GN=USP7 PE=1 SV=2	0.001	1	1	1	1	128.2	3.12162
P26639	Threonine--tRNA ligase, cytoplasmic OS=Homo sapiens GN=TARS PE=1 SV=3	0	3	2	3	2	83.4	3.14754
Q99542	Matrix metalloproteinase-19 OS=Homo sapiens GN=MMP19 PE=1 SV=1	0.005	2	1	1	1	57.3	3.17518
P50991	T-complex protein 1 subunit delta OS=Homo sapiens GN=CCT4 PE=1 SV=4	0	4	2	2	2	57.9	3.1811
Q15436	Protein transport protein Sec23A OS=Homo sapiens GN=SEC23A PE=1 SV=2	0	4	2	3	2	86.1	3.18681
Q02809	Procollagen-lysine,2-oxoglutarate 5-dioxygenase 1 OS=Homo sapiens GN=PLOD1 PE=1 SV=2	0	4	2	4	2	83.5	3.223
Q96HE7	ERO1-like protein alpha OS=Homo sapiens GN=ERO1A PE=1 SV=2	0.001	4	2	3	2	54.4	3.22581
Q9Y6N5	Sulfide:quinone oxidoreductase, mitochondrial OS=Homo sapiens GN=SQRDL PE=1 SV=1	0	3	1	2	1	49.9	3.22807
P62899	60S ribosomal protein L31 OS=Homo sapiens GN=RPL31 PE=1 SV=1	0	11	1	1	1	14.5	3.25312
O15484	Calpain-5 OS=Homo sapiens GN=CAPN5 PE=1 SV=2	0.001	2	1	1	1	73.1	3.26144
P04406	Glyceraldehyde-3-phosphate dehydrogenase OS=Homo sapiens GN=GAPDH PE=1 SV=3	0	38	7	13	7	36	3.2719
Q14152	Eukaryotic translation initiation factor 3 subunit A OS=Homo sapiens GN=EIF3A PE=1 SV=1	0	2	2	4	2	166.5	3.275
P22695	Cytochrome b-c1 complex subunit 2, mitochondrial OS=Homo sapiens GN=UQCRC2 PE=1 SV=3	0	7	2	2	2	48.4	3.27586
P46736	Lys-63-specific deubiquitinase BRCC36 OS=Homo sapiens GN=BRCC3 PE=1 SV=2	0.001	5	1	1	1	36	3.28
P35579	Myosin-9 OS=Homo sapiens GN=MYH9 PE=1 SV=4	0	11	18	30	17	226.4	3.35227
P51149	Ras-related protein Rab-7a OS=Homo sapiens GN=RAB7A PE=1 SV=1	0	26	4	5	4	23.5	3.371
Q13418	Integrin-linked protein kinase OS=Homo sapiens GN=ILK PE=1 SV=2	0	3	1	3	1	51.4	3.38095
P19367	Hexokinase-1 OS=Homo sapiens GN=HK1 PE=1 SV=3	0	2	2	3	2	102.4	3.39286
Q08431	Lactadherin OS=Homo sapiens GN=MFGE8 PE=1 SV=2	0	14	4	5	4	43.1	3.39676
O00299	Chloride intracellular channel protein 1 OS=Homo sapiens GN=CLIC1 PE=1 SV=4	0	5	1	1	1	26.9	3.41818
Q13501	Sequestosome-1 OS=Homo sapiens GN=SQSTM1 PE=1 SV=1	0.003	4	1	1	1	47.7	3.42
P62913	60S ribosomal protein L11 OS=Homo sapiens GN=RPL11 PE=1 SV=2	0	8	1	2	1	20.2	3.42553
Q00610	Clathrin heavy chain 1 OS=Homo sapiens GN=CLTC PE=1 SV=5	0	10	11	14	11	191.5	3.42697
P08238	Heat shock protein HSP 90-beta OS=Homo sapiens GN=HSP90AB1 PE=1 SV=4	0	20	11	24	3	83.2	3.43478
P48735	Isocitrate dehydrogenase [NADP], mitochondrial OS=Homo sapiens GN=IDH2 PE=1 SV=2	0	4	2	2	2	50.9	3.45026
Q9BWJ5	Splicing factor 3B subunit 5 OS=Homo sapiens GN=SF3B5 PE=1 SV=1	0.007	10	1	1	1	10.1	3.47619
Q9NZL4	Hsp70-binding protein 1 OS=Homo sapiens GN=HSPBP1 PE=1 SV=1	0	11	3	3	3	39.4	3.4918
P35749	Myosin-11 OS=Homo sapiens GN=MYH11 PE=1 SV=3	0.005	1	2	2	1	227.2	3.5
P46776	60S ribosomal protein L27a OS=Homo sapiens GN=RPL27A PE=1 SV=2	0.001	7	1	1	1	16.6	3.5
Q5T9L3	Protein wntless homolog OS=Homo sapiens GN=WLS PE=1 SV=2	0	4	2	2	2	62.2	3.51079
P23284	Peptidyl-prolyl cis-trans isomerase B OS=Homo sapiens GN=PPIB PE=1 SV=2	0	16	4	10	4	23.7	3.55357
P13010	X-ray repair cross-complementing protein 5 OS=Homo sapiens GN=XRCC5 PE=1 SV=3	0.005	1	1	1	1	82.7	3.58065
Q9UJ70	N-acetyl-D-glucosamine kinase OS=Homo sapiens GN=NAGK PE=1 SV=4	0.001	3	1	1	1	37.4	3.6
P11413	Glucose-6-phosphate 1-dehydrogenase OS=Homo sapiens GN=G6PD PE=1 SV=4	0	6	2	5	2	59.2	3.63043
P34897	Serine hydroxymethyltransferase, mitochondrial OS=Homo sapiens GN=SHMT2 PE=1 SV=3	0.001	3	1	1	1	56	3.64045
P46781	40S ribosomal protein S9 OS=Homo sapiens GN=RPS9 PE=1 SV=3	0.001	4	1	1	1	22.6	3.69764
O94832	Unconventional myosin-Id OS=Homo sapiens GN=MYO1D PE=1 SV=2	0	3	2	2	2	116.1	3.71429
P15531	Nucleoside diphosphate kinase A OS=Homo sapiens GN=NME1 PE=1 SV=1	0	30	4	7	2	17.1	3.71689
Q7L2H7	Eukaryotic translation initiation factor 3 subunit M OS=Homo sapiens GN=EIF3M PE=1 SV=1	0	3	1	1	1	42.5	3.72222
Q13155	Aminoacyl tRNA synthase complex-interacting multifunctional protein 2 OS=Homo sapiens GN=AIMP2 PE=1 SV=2	0.007	3	1	1	1	35.3	3.73016
Q9HCJ6	Synaptic vesicle membrane protein VAT-1 homolog-like OS=Homo sapiens GN=VAT1L PE=1 SV=2	0	8	2	2	2	45.9	3.75862
Q9Y4L1	Hypoxia up-regulated protein 1 OS=Homo sapiens GN=HYOU1 PE=1 SV=1	0	5	4	4	4	111.3	3.78351
Q9NTJ5	Phosphatidylinositide phosphatase SAC1 OS=Homo sapiens GN=SACM1L PE=1 SV=2	0.005	2	1	1	1	66.9	3.82581
P78371	T-complex protein 1 subunit beta OS=Homo sapiens GN=CCT2 PE=1 SV=4	0	8	3	5	3	57.5	3.85507
Q07954	Prolow-density lipoprotein receptor-related protein 1 OS=Homo sapiens GN=LRP1 PE=1 SV=2	0	1	4	5	4	504.3	3.89873
P31939	Bifunctional purine biosynthesis protein PURH OS=Homo sapiens GN=ATIC PE=1 SV=3	0	2	1	1	1	64.6	3.90984
P55072	Transitional endoplasmic reticulum ATPase OS=Homo sapiens GN=VCP PE=1 SV=4	0	7	4	4	4	89.3	3.9187
P46782	40S ribosomal protein S5 OS=Homo sapiens GN=RPS5 PE=1 SV=4	0	7	2	5	2	22.9	3.93878
Q13616	Cullin-1 OS=Homo sapiens GN=CUL1 PE=1 SV=2	0	3	2	2	2	89.6	3.96429
P46821	Microtubule-associated protein 1B OS=Homo sapiens GN=MAP1B PE=1 SV=2	0	2	4	7	4	270.5	3.97959
P31937	3-hydroxyisobutyrate dehydrogenase, mitochondrial OS=Homo sapiens GN=HIBADH PE=1 SV=2	0	7	2	3	2	35.3	4
P50454	Serpin H1 OS=Homo sapiens GN=SERPINH1 PE=1 SV=2	0	30	8	17	8	46.4	4.01439
P57088	Transmembrane protein 33 OS=Homo sapiens GN=TMEM33 PE=1 SV=2	0	5	1	1	1	28	4.02581
Q92616	Translational activator GCN1 OS=Homo sapiens GN=GCN1L1 PE=1 SV=6	0	2	3	3	3	292.6	4.03704
Q9NZB2	Constitutive coactivator of PPAR-gamma-like protein 1 OS=Homo sapiens GN=FAM120A PE=1 SV=2	0.001	1	1	1	1	121.8	4.03846
P49788	Retinoic acid receptor responder protein 1 OS=Homo sapiens GN=RARRES1 PE=1 SV=2	0.003	3	1	1	1	33.3	4.04167
P05386	60S acidic ribosomal protein P1 OS=Homo sapiens GN=RPLP1 PE=1 SV=1	0	14	1	1	1	11.5	4.04403
P36578	60S ribosomal protein L4 OS=Homo sapiens GN=RPL4 PE=1 SV=5	0	7	2	4	2	47.7	4.05031
P11166	Solute carrier family 2, facilitated glucose transporter member 1 OS=Homo sapiens GN=SLC2A1 PE=1 SV=2	0	4	2	3	2	54	4.05921
Q7Z6Z7	E3 ubiquitin-protein ligase HUWE1 OS=Homo sapiens GN=HUWE1 PE=1 SV=3	0	1	3	3	3	481.6	4.07087
P27105	Erythrocyte band 7 integral membrane protein OS=Homo sapiens GN=STOM PE=1 SV=3	0	7	1	1	1	31.7	4.17143
O15260	Surfeit locus protein 4 OS=Homo sapiens GN=SURF4 PE=1 SV=3	0	5	1	1	1	30.4	4.23009
P53396	ATP-citrate synthase OS=Homo sapiens GN=ACLY PE=1 SV=3	0	8	5	8	5	120.8	4.29482
P15144	Aminopeptidase N OS=Homo sapiens GN=ANPEP PE=1 SV=4	0	23	20	37	20	109.5	4.3734
P62081	40S ribosomal protein S7 OS=Homo sapiens GN=RPS7 PE=1 SV=1	0	6	1	1	1	22.1	4.40986
Q93050	V-type proton ATPase 116 kDa subunit a isoform 1 OS=Homo sapiens GN=ATP6V0A1 PE=1 SV=3	0	1	1	1	1	96.4	4.42484
P33527	Multidrug resistance-associated protein 1 OS=Homo sapiens GN=ABCC1 PE=1 SV=3	0	1	1	1	1	171.5	4.43077
Q16832	Discoidin domain-containing receptor 2 OS=Homo sapiens GN=DDR2 PE=1 SV=2	0	1	1	1	1	96.7	4.52809
P41252	Isoleucine--tRNA ligase, cytoplasmic OS=Homo sapiens GN=IARS PE=1 SV=2	0.001	3	2	4	2	144.4	4.56522
Q15149	Plectin OS=Homo sapiens GN=PLEC PE=1 SV=3	0	2	6	9	6	531.5	4.66667
P21333	Filamin-A OS=Homo sapiens GN=FLNA PE=1 SV=4	0	6	10	19	7	280.6	4.70588
O60701	UDP-glucose 6-dehydrogenase OS=Homo sapiens GN=UGDH PE=1 SV=1	0	5	2	3	2	55	4.79167
Q99623	Prohibitin-2 OS=Homo sapiens GN=PHB2 PE=1 SV=2	0	14	3	3	3	33.3	4.79762
O75962	Triple functional domain protein OS=Homo sapiens GN=TRIO PE=1 SV=2	0.001	0	1	1	1	346.7	4.8
Q9Y383	Putative RNA-binding protein Luc7-like 2 OS=Homo sapiens GN=LUC7L2 PE=1 SV=2	0.001	2	1	1	1	46.5	4.85
P08133	Annexin A6 OS=Homo sapiens GN=ANXA6 PE=1 SV=3	0	17	11	24	11	75.8	4.89326
P38606	V-type proton ATPase catalytic subunit A OS=Homo sapiens GN=ATP6V1A PE=1 SV=2	0	4	3	3	3	68.3	4.91139
Q9BXJ4	Complement C1q tumor necrosis factor-related protein 3 OS=Homo sapiens GN=C1QTNF3 PE=1 SV=1	0	5	1	1	1	27	4.92514
Q9Y6C9	Mitochondrial carrier homolog 2 OS=Homo sapiens GN=MTCH2 PE=1 SV=1	0	8	2	3	2	33.3	5.0073
P49821	NADH dehydrogenase [ubiquinone] flavoprotein 1, mitochondrial OS=Homo sapiens GN=NDUFV1 PE=1 SV=4	0.007	2	1	1	1	50.8	5.16092
Q6DD88	Atlastin-3 OS=Homo sapiens GN=ATL3 PE=1 SV=1	0	2	1	1	1	60.5	5.2
P11586	C-1-tetrahydrofolate synthase, cytoplasmic OS=Homo sapiens GN=MTHFD1 PE=1 SV=3	0.002	2	1	1	1	101.5	5.25926
O14980	Exportin-1 OS=Homo sapiens GN=XPO1 PE=1 SV=1	0	1	1	2	1	123.3	5.27273
Q9NZN4	EH domain-containing protein 2 OS=Homo sapiens GN=EHD2 PE=1 SV=2	0	14	5	7	4	61.1	5.29348
Q9NZ01	Very-long-chain enoyl-CoA reductase OS=Homo sapiens GN=TECR PE=1 SV=1	0.001	3	1	1	1	36	5.33333
O15427	Monocarboxylate transporter 4 OS=Homo sapiens GN=SLC16A3 PE=1 SV=1	0.001	2	1	1	1	49.4	5.47407
Q07065	Cytoskeleton-associated protein 4 OS=Homo sapiens GN=CKAP4 PE=1 SV=2	0	11	5	5	5	66	5.50318
P42224	Signal transducer and activator of transcription 1-alpha/beta OS=Homo sapiens GN=STAT1 PE=1 SV=2	0	3	2	3	2	87.3	5.68182
P21980	Protein-glutamine gamma-glutamyltransferase 2 OS=Homo sapiens GN=TGM2 PE=1 SV=2	0	5	4	5	4	77.3	5.75
P10809	60 kDa heat shock protein, mitochondrial OS=Homo sapiens GN=HSPD1 PE=1 SV=2	0	20	7	10	7	61	5.83871
P27708	CAD protein OS=Homo sapiens GN=CAD PE=1 SV=3	0	3	4	6	4	242.8	5.9
Q13509	Tubulin beta-3 chain OS=Homo sapiens GN=TUBB3 PE=1 SV=2	0	19	6	12	2	50.4	5.98387
Q01813	ATP-dependent 6-phosphofructokinase, platelet type OS=Homo sapiens GN=PFKP PE=1 SV=2	0	9	5	8	5	85.5	6.12381
P04792	Heat shock protein beta-1 OS=Homo sapiens GN=HSPB1 PE=1 SV=2	0	16	2	2	2	22.8	6.17647
P11310	Medium-chain specific acyl-CoA dehydrogenase, mitochondrial OS=Homo sapiens GN=ACADM PE=1 SV=1	0	2	1	1	1	46.6	6.22321
Q969V3	Nicalin OS=Homo sapiens GN=NCLN PE=1 SV=2	0	3	1	1	1	62.9	6.26562
P36915	Guanine nucleotide-binding protein-like 1 OS=Homo sapiens GN=GNL1 PE=1 SV=2	0	2	1	1	1	68.6	6.42308
Q8NBJ5	Procollagen galactosyltransferase 1 OS=Homo sapiens GN=COLGALT1 PE=1 SV=1	0	4	2	3	2	71.6	6.7
P55957	BH3-interacting domain death agonist OS=Homo sapiens GN=BID PE=1 SV=1	0	8	1	1	1	22	6.73563
P62333	26S protease regulatory subunit 10B OS=Homo sapiens GN=PSMC6 PE=1 SV=1	0.005	3	1	1	1	44.1	6.91176
P49406	39S ribosomal protein L19, mitochondrial OS=Homo sapiens GN=MRPL19 PE=1 SV=2	0.005	4	1	1	1	33.5	6.92857
P18621	60S ribosomal protein L17 OS=Homo sapiens GN=RPL17 PE=1 SV=3	0	5	1	3	1	21.4	7.02765
Q16891	MICOS complex subunit MIC60 OS=Homo sapiens GN=IMMT PE=1 SV=1	0	2	1	1	1	83.6	7.12
Q9BTW9	Tubulin-specific chaperone D OS=Homo sapiens GN=TBCD PE=1 SV=2	0.002	1	1	1	1	132.5	7.20755
Q96AY3	Peptidyl-prolyl cis-trans isomerase FKBP10 OS=Homo sapiens GN=FKBP10 PE=1 SV=1	0	5	2	6	2	64.2	7.24528
P08253	72 kDa type IV collagenase OS=Homo sapiens GN=MMP2 PE=1 SV=2	0	23	12	18	12	73.8	7.45763
Q15084	Protein disulfide-isomerase A6 OS=Homo sapiens GN=PDIA6 PE=1 SV=1	0	3	1	1	1	48.1	7.48387
P41250	Glycine--tRNA ligase OS=Homo sapiens GN=GARS PE=1 SV=3	0	4	2	4	2	83.1	7.79252
O43776	Asparagine--tRNA ligase, cytoplasmic OS=Homo sapiens GN=NARS PE=1 SV=1	0.002	1	1	1	1	62.9	8
Q16774	Guanylate kinase OS=Homo sapiens GN=GUK1 PE=1 SV=2	0	15	2	4	2	21.7	8.26923
Q9BVK6	Transmembrane emp24 domain-containing protein 9 OS=Homo sapiens GN=TMED9 PE=1 SV=2	0.005	4	1	1	1	27.3	8.78571
Q02543	60S ribosomal protein L18a OS=Homo sapiens GN=RPL18A PE=1 SV=2	0.005	9	2	2	2	20.7	9.41176
Q96A65	Exocyst complex component 4 OS=Homo sapiens GN=EXOC4 PE=1 SV=1	0	1	1	1	1	110.4	10.2609
P16615	Sarcoplasmic/endoplasmic reticulum calcium ATPase 2 OS=Homo sapiens GN=ATP2A2 PE=1 SV=1	0.001	1	1	1	1	114.7	11.0476
Q9UJZ1	Stomatin-like protein 2, mitochondrial OS=Homo sapiens GN=STOML2 PE=1 SV=1	0	4	1	1	1	38.5	11.202
Q53GQ0	Very-long-chain 3-oxoacyl-CoA reductase OS=Homo sapiens GN=HSD17B12 PE=1 SV=2	0.001	4	1	1	1	34.3	11.4375
O43252	Bifunctional 3'-phosphoadenosine 5'-phosphosulfate synthase 1 OS=Homo sapiens GN=PAPSS1 PE=1 SV=2	0	2	1	1	1	70.8	15.5333
O95340	Bifunctional 3'-phosphoadenosine 5'-phosphosulfate synthase 2 OS=Homo sapiens GN=PAPSS2 PE=1 SV=2	0	2	1	2	1	69.5	18.7879
