# Supplementary material for: Identification and characterization of hADSC‐derived exosome proteins from different isolation methods
Source: J Cell Mol Med. 2021 Jul 8;25(15):7436–50. doi: 10.1111/jcmm.16775 (PMC8335681; doi:10.1111/jcmm.16775)
Supplement: Supplementary file 8 — Table S5 [file JCMM-25-7436-s004.xlsx]

## Sheet: S5A
Supplementary Table S5. List of differentially expressed proteins intersecting in each group
Uniprot accession No.	Proteins	Abundance Ratio LPS/non (UC)	Abundance Ratio LPS/non (qEV)
Q8TBC4	NEDD8-activating enzyme E1 catalytic subunit	0.258	3.16667
P62910	60S ribosomal protein L32	0.328	2.03437
P08865	40S ribosomal protein SA	0.353	2.99363
Q92499	ATP-dependent RNA helicase DDX1	0.359	2.2
Q96IU4	Alpha/beta hydrolase domain-containing protein 14B	0.378	2.43448
Q6UWP2	Dehydrogenase/reductase SDR family member 11	0.388	2.31
P01178	Oxytocin-neurophysin 1	0.411	0.253203
P05408	Neuroendocrine protein 7B2	0.427	0.102326
Q9UBQ0	Vacuolar protein sorting-associated protein 29	0.434	3.39837
P61020	Ras-related protein Rab-5B	0.436	2.83333
P05388	60S acidic ribosomal protein P0	0.439	2.64957
P26639	Threonine--tRNA ligase, cytoplasmic	0.445	2.60377
P36578	60S ribosomal protein L4	0.449	5.85
Q8NCW5	NAD(P)H-hydrate epimerase	0.453	0.31085
Q13642	Four and a half LIM domains protein 1	0.455	2.64238
P62140	Serine/threonine-protein phosphatase PP1-beta catalytic subunit	0.466	2.22807
O95626	Acidic leucine-rich nuclear phosphoprotein 32 family member D	0.472	0.20122
Q99715	Collagen alpha-1(XII) chain	0.478	0.456389
P18669	Phosphoglycerate mutase 1	0.48	2.61591
P60228	Eukaryotic translation initiation factor 3 subunit E	0.484	2.89199
Q9UNP9	Peptidyl-prolyl cis-trans isomerase E	0.485	7.90805
P14314	Glucosidase 2 subunit beta	0.486	0.222201
Q9UHG2	ProSAAS	2.014	0.308511
P01024	Complement C3	2.019	0.337535
P19827	Inter-alpha-trypsin inhibitor heavy chain H1	2.042	0.491441
P00734	Prothrombin	2.048	0.5
P01023	Alpha-2-macroglobulin	2.129	0.137465
P01033	Metalloproteinase inhibitor 1	2.178	0.231884
P05062	Fructose-bisphosphate aldolase B	2.36	0.348018
P02774	Vitamin D-binding protein	2.437	0.364641
Q15119	[Pyruvate dehydrogenase (acetyl-transferring)] kinase isozyme 2, mitochondrial	2.551	0.454369
P04179	Superoxide dismutase [Mn], mitochondrial	2.576	0.260355
Q04756	Hepatocyte growth factor activator	2.751	0.217593
P02749	Beta-2-glycoprotein 1	2.789	0.313297
P05543	Thyroxine-binding globulin	2.817	0.29682
P02788	Lactotransferrin	2.83	0.265711
P00747	Plasminogen	2.842	0.145946
P08476	Inhibin beta A chain	2.886	0.315789
P13647	Keratin, type II cytoskeletal 5	2.935	0.123134
P02771	Alpha-fetoprotein	3.131	0.310627
Q96GD0	Pyridoxal phosphate phosphatase	3.368	0.385714
Q9BY67	Cell adhesion molecule 1	3.667	0.232558
P02765	Alpha-2-HS-glycoprotein	3.845	0.247423
P35527	Keratin, type I cytoskeletal 9	3.992	0.419954
P49747	Cartilage oligomeric matrix protein	4.051	0.0889488
P13500	C-C motif chemokine 2	4.385	0.344221
Q9BZP6	Acidic mammalian chitinase	4.425	0.165354
Q0ZGT2	Nexilin	4.7	2.24737
P61019	Ras-related protein Rab-2A	4.726	2.14815
P02647	Apolipoprotein A-I	6.322	0.170753

## Sheet: S5B
Uniprot accession No.	Proteins	Abundance Ratio LPS/non (TC)	Abundance Ratio LPS/non (TCU)
P13804	Electron transfer flavoprotein subunit alpha, mitochondrial	0.01	3.11667
Q13418	Integrin-linked protein kinase	0.01	3.38095
Q9NZ01	Very-long-chain enoyl-CoA reductase	0.01	5.33333
Q969V3	Nicalin	0.01	6.26562
P16615	Sarcoplasmic/endoplasmic reticulum calcium ATPase 2	0.01	11.0476
Q53GQ0	Very-long-chain 3-oxoacyl-CoA reductase	0.01	11.4375
P11166	Solute carrier family 2, facilitated glucose transporter member 1	0.021	4.05921
P35908	Keratin, type II cytoskeletal 2 epidermal	0.134	2.20851
P08238	Heat shock protein HSP 90-beta	0.242	3.43478
Q15436	Protein transport protein Sec23A	0.243	3.18681
P01023	Alpha-2-macroglobulin	0.34	0.456269
P08865	40S ribosomal protein SA	0.345	2.77202
P02763	Alpha-1-acid glycoprotein 1	0.405	2.2125
P10809	60 kDa heat shock protein, mitochondrial	0.437	5.83871
Q99623	Prohibitin-2	0.456	4.79762
Q8N0Y7	Probable phosphoglycerate mutase 4	0.471	0.382353
P06132	Uroporphyrinogen decarboxylase	0.495	0.317308
O00232	26S proteasome non-ATPase regulatory subunit 12	2.013	3.04348
P55072	Transitional endoplasmic reticulum ATPase	2.087	3.9187
Q99542	Matrix metalloproteinase-19	2.106	3.17518
Q13616	Cullin-1	2.131	3.96429
P27105	Erythrocyte band 7 integral membrane protein	2.269	4.17143
P06576	ATP synthase subunit beta, mitochondrial	2.279	2.16013
O14818	Proteasome subunit alpha type-7	2.402	0.5
Q93050	V-type proton ATPase 116 kDa subunit a isoform 1	2.517	4.42484
Q93009	Ubiquitin carboxyl-terminal hydrolase 7	2.557	3.12162
Q16851	UTP--glucose-1-phosphate uridylyltransferase	2.684	2.79059
P38606	V-type proton ATPase catalytic subunit A	2.695	4.91139
Q02978	Mitochondrial 2-oxoglutarate/malate carrier protein	2.875	2.71429
P46736	Lys-63-specific deubiquitinase BRCC36	2.9	3.28
P53396	ATP-citrate synthase	3.081	4.29482
O15427	Monocarboxylate transporter 4	3.187	5.47407
P26639	Threonine--tRNA ligase, cytoplasmic	3.375	3.14754
P35527	Keratin, type I cytoskeletal 9	3.551	0.350754
Q15084	Protein disulfide-isomerase A6	3.815	7.48387
Q92616	Translational activator GCN1	4	4.03704
O43776	Asparagine--tRNA ligase, cytoplasmic	4.312	8
O15145	Actin-related protein 2/3 complex subunit 3	4.784	2.12195
Q9NZ32	Actin-related protein 10	4.798	2.58333
P21980	Protein-glutamine gamma-glutamyltransferase 2	5.311	5.75
Q86UP2	Kinectin	8.132	2.06757
P21796	Voltage-dependent anion-selective channel protein 1	12.228	3.07317
O15143	Actin-related protein 2/3 complex subunit 1B	19.334	2.775
P22234	Multifunctional protein ADE2	100	2.22727
O15484	Calpain-5	100	3.26144
Q13155	Aminoacyl tRNA synthase complex-interacting multifunctional protein 2	100	3.73016
P46782	40S ribosomal protein S5	100	3.93878
P11586	C-1-tetrahydrofolate synthase, cytoplasmic	100	5.25926
O43252	Bifunctional 3'-phosphoadenosine 5'-phosphosulfate synthase 1	100	15.5333
